# Supplementary material for: Detecting Local Adaptation between North and South European Atlantic Salmon Populations
Source: Biology (Basel). 2022 Jun 19;11(6):933. doi: 10.3390/biology11060933 (PMC9219887; doi:10.3390/biology11060933)
Supplement: Supplementary file 1 [file biology-11-00933-s001.zip]

Archive with 4 entries (4 files):
- Supp_TablesS1-S4.pdf
- Gabianetal_SuppM_SNPs_array.xlsx
- Gabianetal_SuppM_gene_annotation.xlsx
- Gabianetal_SuppM_significant_SNPs.xlsx
