# Supplementary material for: Detecting Local Adaptation between North and South European Atlantic Salmon Populations
Source: Biology (Basel). 2022 Jun 19;11(6):933. doi: 10.3390/biology11060933 (PMC9219887; doi:10.3390/biology11060933)
Supplement: Supplementary file 1 [file biology-11-00933-s001.zip › Gabianetal_SuppM_SNPs_array.xlsx]

## Sheet: SNPs array
SM SNPs array. Subsequent to a quality control, a total of 165,774 SNPs remained from an 220K Affymetrix genotyping array (Aquagen/CIGENE) (Barson et al., 2015), customized from the 930K XHD Ssal array (dbSNP accession numbers ss1867919552-ss1868858426).
Chromosome	SNP	Physical position
1	ctg7180001597877_901_SAG	43661
1	ctg7180001597877_1190_SCT	43950
1	ctg7180001746883_257_SAG	161202
1	ctg7180001927723_2132_SAG	182424
1	ctg7180001897086_3202_SAG	195562
1	ctg7180001897086_1424_SAG	197340
1	ctg7180001897086_757_SGT	198007
1	ctg7180001917336_15475_SCT	202580
1	ctg7180001830073_2681_SGT	228445
1	ctg7180001792779_622_SCT	230971
1	ctg7180001913355_3441_SAG	300280
1	ctg7180001934810_9279_SCT	316621
1	ctg7180001872135_4330_SAG	362079
1	ctg7180001812206_6097_SAG	412661
1	ctg7180001628686_1829_SCT	418161
1	ctg7180001628686_2174_SCT	418506
1	ctg7180001628686_3367_SAG	419699
1	ctg7180001628686_3415_SGT	419747
1	ctg7180001933137_10669_SAG	443806
1	ctg7180001933137_10769_SGT	443906
1	ctg7180001205147_440_SAG	462705
1	ctg7180001883208_823_SGT	547816
1	ctg7180001214327_3300_SCT	564593
1	ctg7180001214327_2999_SAG	564894
1	ctg7180001911221_2588_SGT	581400
1	ctg7180001930926_3107_SCT	587602
1	ctg7180001512723_887_SCT	668998
1	ctg7180001887460_1009_SAC	747503
1	ctg7180001877466_6225_SAG	774072
1	ctg7180001877466_8140_SAC	775987
1	ctg7180001664070_2678_SCT	800319
1	ctg7180001929981_2687_SAC	809599
1	ctg7180001929981_3120_SAC	810032
1	ctg7180001326802_2178_SAG	821457
1	ctg7180001326802_2233_SAG	821512
1	ctg7180001829430_6707_SCT	864920
1	ctg7180001904014_1995_SAG	898086
1	ctg7180001913721_6283_SAC	939002
1	ctg7180001635329_1524_SCT	968240
1	ctg7180001756682_65_SGT	1093249
1	ctg7180001823088_1243_SGT	1113248
1	ctg7180001425722_163_SAG	1115944
1	ctg7180001908541_5974_SAG	1135019
1	ctg7180001865622_3225_SGT	1146071
1	ctg7180001865622_3260_SCT	1146106
1	ctg7180001865623_882_SAG	1149291
1	ctg7180001865623_1632_SAG	1150042
1	ctg7180001865623_1981_SCT	1150391
1	ctg7180001865623_3444_SAC	1151923
1	ctg7180001865623_4832_SCT	1153311
1	ctg7180001278275_3624_SCT	1178396
1	ctg7180001278275_2757_SAC	1179263
1	ctg7180001278275_527_SAG	1181493
1	ctg7180001788090_964_SCT	1185068
1	ctg7180001305621_869_SAC	1186754
1	ctg7180001817171_219_SAG	1219993
1	ctg7180001805948_1604_SGT	1235886
1	ctg7180001805948_5336_SAG	1239618
1	ctg7180001197971_1237_SCT	1258203
1	ctg7180001918655_3726_SAC	1279861
1	ctg7180001903717_6810_SGT	1336452
1	ctg7180001903717_6682_SAC	1336580
1	ctg7180001903717_6273_SAG	1336989
1	ctg7180001903717_3292_SCT	1339970
1	ctg7180001903717_2764_SCT	1340498
1	ctg7180001912077_90_SGT	1391940
1	ctg7180001887462_1896_SGT	1449401
1	ctg7180001184744_625_SCT	1466206
1	ctg7180001842338_942_SCT	1478978
1	ctg7180001262948_814_SAG	1484388
1	ctg7180001806549_1926_SCT	1496021
1	ctg7180001904935_4036_SCT	1523114
1	ctg7180001906150_426_SCT	1610749
1	ctg7180001435915_1145_SGT	1636625
1	ctg7180001646856_1436_SCT	1639238
1	ctg7180001646856_1818_SAC	1639620
1	ctg7180001646856_2372_SAG	1640174
1	ctg7180001844360_3669_SGT	1666338
1	ctg7180001844360_2367_SCG	1667640
1	ctg7180001873568_3212_SAG	1678919
1	ctg7180001443735_617_SAG	1684986
1	ctg7180001443735_560_SAG	1685043
1	ctg7180001443735_440_SCT	1685163
1	ctg7180001906150_6379_SGT	1714893
1	ctg7180001266672_802_SAG	1778785
1	ctg7180001266672_726_SGT	1778861
1	ctg7180001266672_604_SGT	1778983
1	ctg7180001839972_1285_SAC	1807475
1	ctg7180001933222_9775_SAG	1816714
1	ctg7180001933222_7319_SAC	1819170
1	ctg7180001868137_4274_SCT	1952519
1	ctg7180001694462_1245_SCT	1963046
1	ctg7180001403306_1454_SAC	2028881
1	ctg7180001935088_10750_SAG	2065298
1	ctg7180001935088_10804_SCT	2065352
1	ctg7180001935088_13288_SAC	2067836
1	ctg7180001881971_1817_SCT	2106976
1	ctg7180001719488_1235_SAC	2197925
1	ctg7180001829581_3409_SCT	2227840
1	ctg7180001829581_3414_SAC	2227845
1	ctg7180001829581_3554_SCT	2227985
1	ctg7180001829581_3565_SCT	2227996
1	ctg7180001248854_624_SAC	2322985
1	ctg7180001446793_4223_SAC	2330954
1	ctg7180001446793_3848_SAC	2331329
1	ctg7180001828735_1609_SAG	2339593
1	ctg7180001828735_1648_SAG	2339632
1	ctg7180001828735_2184_SAG	2340168
1	ctg7180001793578_2294_SAG	2351186
1	ctg7180001929861_4908_SGT	2386626
1	ctg7180001929861_5072_SGT	2386790
1	ctg7180001915692_5302_SCT	2411650
1	ctg7180001877130_1152_SCT	2429046
1	ctg7180001877130_1076_SAG	2429122
1	ctg7180001647179_865_SCT	2453268
1	ctg7180001647179_1007_SCT	2453410
1	ctg7180001897959_7465_SGT	2529210
1	ctg7180001807428_3713_SAC	2544830
1	ctg7180001342161_5761_SCT	2577941
1	ctg7180001855521_346_SGT	2633718
1	ctg7180001359411_1084_SCT	2749287
1	ctg7180001842361_3401_SGT	2831318
1	ctg7180001842361_3351_SCT	2831368
1	ctg7180001905401_1816_SAG	2839743
1	ctg7180001905401_6520_SCT	2844298
1	ctg7180001375683_343_SAG	2871065
1	ctg7180001375683_667_SCT	2871389
1	ctg7180001220184_1461_SCT	2913678
1	ctg7180001742484_183_SAG	2941111
1	ctg7180001894941_5005_SCT	2950981
1	ctg7180001894941_5687_SAG	2951663
1	ctg7180001894941_6877_SAT	2952853
1	ctg7180001740002_1311_SAG	2957266
1	ctg7180001740002_1575_SAG	2957530
1	ctg7180001875123_9816_SAC	3003299
1	ctg7180001875123_9095_SAG	3004020
1	ctg7180001875123_7724_SAG	3005391
1	ctg7180001875123_5730_SCT	3007246
1	ctg7180001875123_5246_SGT	3007730
1	ctg7180001875123_5034_SAG	3007942
1	ctg7180001875123_4319_SCT	3008657
1	ctg7180001875123_3390_SCT	3009586
1	ctg7180001875123_2318_SCT	3010658
1	ctg7180001875123_894_SAC	3012082
1	ctg7180001861327_3103_SCT	3033377
1	ctg7180001861327_3226_SGT	3033500
1	ctg7180001858352_4672_SAG	3050985
1	ctg7180001858352_2252_SGT	3053405
1	ctg7180001328535_1723_SAG	3082020
1	ctg7180001892979_910_SCT	3085745
1	ctg7180001196979_7959_SAG	3116754
1	ctg7180001849869_4026_SGT	3168120
1	ctg7180001837568_1614_SCT	3209570
1	ctg7180001837568_1540_SGT	3209644
1	ctg7180001837568_1394_SCT	3209790
1	ctg7180001386888_1159_SCT	3259113
1	ctg7180001386888_1439_SGT	3259393
1	ctg7180001386888_1665_SCT	3259619
1	ctg7180001386888_1877_SAG	3259831
1	ctg7180001386888_2152_SGT	3260106
1	ctg7180001386888_3843_SAC	3261797
1	ctg7180001386888_4437_SCG	3262391
1	ctg7180001846914_11471_SCT	3286752
1	ctg7180001846914_8708_SAG	3289515
1	ctg7180001846914_8387_SAG	3289836
1	ctg7180001846914_5023_SAC	3294145
1	ctg7180001846914_4249_SGT	3294919
1	ctg7180001846914_655_SCG	3298513
1	ctg7180001846914_319_SCT	3298849
1	ctg7180001230599_1361_SAC	3302784
1	ctg7180001688226_2842_SCT	3312918
1	ctg7180001912006_3996_SAG	3417523
1	ctg7180001822842_768_SCT	3424801
1	ctg7180001817108_1950_SAC	3451376
1	ctg7180001812841_13774_SCT	3487338
1	ctg7180001812841_7265_SAG	3493618
1	ctg7180001812841_5528_SCT	3495354
1	ctg7180001812841_5007_SAC	3495875
1	ctg7180001188302_1571_SCG	3501182
1	ctg7180001711109_88_SAG	3507274
1	ctg7180001643955_1473_SCT	3507542
1	ctg7180001870899_3579_SAG	3517512
1	ctg7180001870899_4064_SCT	3517997
1	ctg7180001265880_957_SGT	3549052
1	ctg7180001682960_956_SAG	3550440
1	ctg7180001577939_1315_SGT	3601153
1	ctg7180001914785_3708_SCT	3629132
1	ctg7180001914785_3594_SAC	3629246
1	ctg7180001793886_1071_SAG	3656536
1	ctg7180001823329_8168_SAC	3684671
1	ctg7180001823329_5672_SAG	3687167
1	ctg7180001823329_5915_SGT	3690292
1	ctg7180001875836_7420_SCT	3765171
1	ctg7180001876989_621_SAC	3831859
1	ctg7180001870198_1454_SCT	3883860
1	ctg7180001870198_1858_SCT	3884264
1	ctg7180001933736_1371_SAG	3897112
1	ctg7180001831695_3931_SAC	3902701
1	ctg7180001238110_386_SAC	3960185
1	ctg7180001802493_8744_SAG	3985408
1	ctg7180001802493_7891_SGT	3986261
1	ctg7180001802493_219_SAG	3993933
1	ctg7180001848565_1898_SCT	4017505
1	ctg7180001716539_88_SGT	4042935
1	ctg7180001250913_481_SGT	4074783
1	ctg7180001456020_2557_SCT	4076248
1	ctg7180001456020_2068_SAG	4076737
1	ctg7180001549368_409_SCT	4086477
1	ctg7180001863242_1373_SAG	4093462
1	ctg7180001873137_2580_SCT	4135695
1	ctg7180001873137_1034_SCT	4137241
1	ctg7180001873137_707_SCT	4137568
1	ctg7180001863974_3323_SGT	4148565
1	ctg7180001863974_3352_SAC	4148594
1	ctg7180001863974_4180_SGT	4149422
1	ctg7180001905453_53_SAG	4159057
1	ctg7180001930419_5507_SAT	4194272
1	ctg7180001903384_7671	4258207
1	ctg7180001888333_2181_SGT	4264231
1	ctg7180001916719_6318_SCT	4291773
1	ctg7180001890967_974_SAC	4295013
1	ctg7180001890967_4058_SAG	4298597
1	ctg7180001890967_5086_SAG	4299625
1	ctg7180001890967_5233_SCT	4299772
1	ctg7180001890967_5522_SGT	4300061
1	ctg7180001747176_999_SAG	4301888
1	ctg7180001747176_1067_SCT	4301956
1	ctg7180001747176_1147_SAG	4302036
1	ctg7180001346010_2405_SAG	4317213
1	ctg7180001902583_2970_SCT	4327028
1	ctg7180001902583_3214_SCT	4327272
1	ctg7180001902583_3447_SGT	4327505
1	ctg7180001672231_5281_SAG	4343675
1	ctg7180001672231_4490_SCT	4344466
1	ctg7180001672231_2918_SAG	4346038
1	ctg7180001672231_2069_SCT	4346887
1	ctg7180001814905_3432_SGT	4353757
1	ctg7180001814905_2587_SGT	4354902
1	ctg7180001201309_4061_SCT	4375935
1	ctg7180001201309_3890_SCT	4376106
1	ctg7180001201309_186_SAG	4379810
1	ctg7180001689968_1737_SGT	4394270
1	ctg7180001913926_11307_SAC	4401094
1	ctg7180001913926_10338_SAG	4402063
1	ctg7180001913926_10280_SCT	4402121
1	ctg7180001913926_1700_SCT	4410078
1	ctg7180001235682_1408_SCT	4429397
1	ctg7180001235682_1359_SGT	4429446
1	ctg7180001235682_1015_SGT	4429790
1	ctg7180001847673_1254_SCT	4432883
1	ctg7180001847673_2501_SAG	4434130
1	ctg7180001847673_6061_SAG	4437778
1	ctg7180001913924_1032_SAG	4457591
1	ctg7180001913924_999_SAC	4457624
1	ctg7180001913924_483_SGT	4458140
1	ctg7180001821522_10779_SAG	4466222
1	ctg7180001821522_10077_SGT	4466924
1	ctg7180001821522_9898_SCT	4467103
1	ctg7180001821522_9145_SGT	4467856
1	ctg7180001821522_9025_SCT	4467976
1	ctg7180001821522_8936_SCT	4468065
1	ctg7180001821522_11630_SCT	4476758
1	ctg7180001219459_69_SCT	4485499
1	ctg7180001334275_723_SCT	4492031
1	ctg7180001883994_1158_SGT	4512079
1	ctg7180001574072_131_SAG	4518557
1	ctg7180001817793_2885_SAG	4526365
1	ctg7180001817793_8981_SGT	4532622
1	ctg7180001817793_9126_SCT	4532767
1	ctg7180001817793_9192_SCT	4532833
1	ctg7180001817793_9278_SAG	4532919
1	ctg7180001817793_9995_SGT	4533636
1	ctg7180001817793_10349_SAG	4533990
1	ctg7180001854386_865_SGT	4552597
1	ctg7180001854386_3083_SCT	4554965
1	ctg7180001386041_2144_SAG	4559782
1	ctg7180001386041_414_SCT	4561512
1	ctg7180001866996_512_SAG	4562466
1	ctg7180001866996_525_SCT	4562479
1	ctg7180001866996_566_SGT	4562520
1	ctg7180001866996_4076_SAG	4566299
1	ctg7180001866996_4170_SAG	4566393
1	ctg7180001866996_4192_SCT	4566415
1	ctg7180001896979_1257_SCT	4654308
1	ctg7180001485273_170_SAC	4673720
1	ctg7180001908955_3685_SAG	4692217
1	ctg7180001882289_652_SAG	4743336
1	ctg7180001882289_3084_SAC	4745687
1	ctg7180001382682_550_SAG	4791230
1	ctg7180001729686_3390_SAC	4799594
1	ctg7180001729686_1850_SGT	4801135
1	ctg7180001926525_459_SAC	4825748
1	ctg7180001926525_456_SCT	4825751
1	ctg7180001848992_2107_SCT	4864822
1	ctg7180001848992_5807_SCT	4867875
1	ctg7180001904794_4894_SGT	4912599
1	ctg7180001904794_5279_SAG	4912984
1	ctg7180001904794_5481_SAG	4913186
1	ctg7180001904794_7337_SCT	4915309
1	ctg7180001904794_8066_SAG	4916038
1	ctg7180001904794_9257_SCT	4917229
1	ctg7180001904794_9516_SAG	4917488
1	ctg7180001451965_1895_SCT	4923668
1	ctg7180001842178_299_SCT	4927424
1	ctg7180001842178_287_SCT	4927436
1	ctg7180001882017_2448_SCT	5045981
1	ctg7180001882017_2241_SAG	5046188
1	ctg7180001607758_2250_SCT	5075523
1	ctg7180001317657_234_SGT	5112209
1	ctg7180001317657_160_SAC	5112283
1	GCR_cBin630_Ctg1_411	5116226
1	ctg7180001347819_568_SAG	5125653
1	ctg7180001300627_563_SCT	5175666
1	ctg7180001188386_2770_SAG	5179060
1	ctg7180001820343_2739_SGT	5193191
1	ctg7180001716482_1313_SAG	5225872
1	ctg7180001825324_363_SGT	5265878
1	ctg7180001891205_554_SGT	5283217
1	ctg7180001886704_4342_SCT	5576088
1	ctg7180001807047_2939_SCT	5591973
1	ctg7180001835243_1907_SAG	5601870
1	ctg7180001347196_741_SAC	5680329
1	ctg7180001924563_1973_SAC	5730517
1	ctg7180001439932_1020_SCG	5751299
1	ctg7180001850621_1724_SAG	5774231
1	ctg7180001850621_985_SAG	5774970
1	ctg7180001344410_367_SGT	5816519
1	ctg7180001875371_3087_SGT	5837534
1	ctg7180001857896_2013_SCT	5890075
1	ctg7180001335680_3117_SAG	6018501
1	ctg7180001803277_4489_SAG	6038351
1	ctg7180001803277_4029_SGT	6038811
1	ctg7180001803277_4180_SAG	6038833
1	ctg7180001803277_3994_SAG	6038846
1	ctg7180001803277_2741_SAG	6040099
1	ctg7180001827122_959_SAG	6099827
1	ctg7180001801007_5612_SAG	6242471
1	ctg7180001801007_7588_SCT	6244447
1	ctg7180001551677_1638_SCT	6275629
1	ctg7180001872370_5250_SCT	6283291
1	ctg7180001872370_5420_SAG	6283461
1	ctg7180001807491_5922_SAC	6291535
1	ctg7180001810509_3629_SAG	6310881
1	ctg7180001890509_5259_SAC	6334438
1	ctg7180001890509_4258_SAG	6335439
1	ctg7180001890509_3634_SAC	6336063
1	ctg7180001908364_2306_SCT	6376565
1	ctg7180001930177_6410_SAG	6398541
1	ctg7180001930177_3631_SAG	6400231
1	ctg7180001930177_3147_SAG	6400715
1	ctg7180001914283_8835_SAG	6411029
1	ctg7180001914283_8156_SCT	6411442
1	ctg7180001914283_1420_SCT	6418177
1	ctg7180001937479_9657_SGT	6469157
1	ctg7180001937478_26141_SAG	6602386
1	ctg7180001937478_18491_SAG	6610036
1	ctg7180001937478_12936_SAG	6615591
1	ctg7180001937478_1362_SAG	6627165
1	ctg7180001348091_705_SAC	6689910
1	ctg7180001867124_5337_SAC	6700126
1	ctg7180001867124_12900_SAG	6707689
1	ctg7180001867124_13389_SAC	6708178
1	ctg7180001867124_14867_SGT	6709656
1	ctg7180001867124_15579_SGT	6710368
1	ctg7180001918121_6006_SAC	6723920
1	ctg7180001919721_1495_SAG	6753480
1	ctg7180001919721_2783_SCT	6754768
1	ctg7180001919721_4573_SAG	6756558
1	ctg7180001859106_4242_SGT	6779242
1	ctg7180001791167_5954_SAG	6784409
1	ctg7180001924012_1413_SAG	6834014
1	ctg7180001925483_4709_SAC	6840142
1	ctg7180001869756_4015_SGT	6855325
1	ctg7180001844798_4967_SAG	6886910
1	ctg7180001844798_2825_SAC	6889052
1	ctg7180001875650_1579_SCT	6912222
1	ctg7180001750254_1219_SCT	6955680
1	ctg7180001750254_69_SGT	6956830
1	ctg7180001775023_345_SAG	6958775
1	ctg7180001827569_137_SAC	6966255
1	ctg7180001827569_453_SAG	6966571
1	ctg7180001933118_4633_SAC	6981106
1	ctg7180001933118_3155_SAC	6982584
1	ctg7180001933118_3079_SAG	6982660
1	ctg7180001933118_3067_SCT	6982672
1	ctg7180001933118_1451_SGT	6984066
1	ctg7180001826000_2579_SAG	6987641
1	ctg7180001826000_3420_SGT	6988482
1	ctg7180001826000_4922_SAC	6989984
1	ctg7180001826000_6160_SGT	6991164
1	ctg7180001826000_6383_SCT	6991387
1	ctg7180001826000_10900_SAG	6995905
1	ctg7180001826000_17343_SAC	7002348
1	ctg7180001799434_19172_SCT	7012158
1	ctg7180001799434_19142_SAG	7012188
1	ctg7180001799434_13437_SCT	7017456
1	ctg7180001799434_7704_SAG	7023187
1	ctg7180001799434_5381_SAG	7025510
1	ctg7180001799434_1404_SCT	7029487
1	ctg7180001885830_12585_SAC	7040273
1	ctg7180001631799_2236_SAC	7061365
1	ctg7180001193531_1375_SGT	7067356
1	ctg7180001193531_1009_SAG	7067722
1	ctg7180001193531_403_SAG	7068328
1	ctg7180001193531_178_SCT	7068553
1	ctg7180001756667_4765_SCT	7074645
1	ctg7180001756667_5272_SAG	7075152
1	ctg7180001299270_52_SAC	7096083
1	ctg7180001299270_141_SAC	7096172
1	ctg7180001760107_835_SAG	7132312
1	ctg7180001825071_2656_SAG	7140173
1	ctg7180001825071_1868_SAC	7140961
1	ctg7180001849821_5782_SAC	7155027
1	ctg7180001849821_5812_SAG	7155057
1	ctg7180001863284_10376_SAG	7165416
1	ctg7180001819760_1516_SCT	7247751
1	ctg7180001822632_8601_SAC	7259656
1	ctg7180001822632_9177_SCT	7260232
1	ctg7180001274815_322_SCT	7287396
1	ctg7180001713001_3192_SCT	7294680
1	ctg7180001284117_336_SCT	7302438
1	ctg7180001824240_9690_SAG	7316332
1	ctg7180001824240_7747_SAG	7318275
1	ctg7180001824240_6111_SGT	7319695
1	ctg7180001865491_2500_SCT	7373735
1	ctg7180001280602_1179_SGT	7417196
1	ctg7180001755248_3428_SGT	7437626
1	ctg7180001755248_3935_SCT	7438133
1	ctg7180001877197_562_SGT	7456123
1	ctg7180001672290_3769_SAG	7462619
1	ctg7180001672290_4431_SAG	7463281
1	ctg7180001798391_7733_SAG	7465321
1	ctg7180001798391_6860_SAC	7466491
1	ctg7180001798391_5613_SCT	7467738
1	ctg7180001350119_211_SAC	7493954
1	ctg7180001917809_1512_SCT	7509747
1	ctg7180001917809_1080_SAC	7510179
1	ctg7180001904319_5314_SAG	7551833
1	ctg7180001794659_1487_SCT	7558711
1	ctg7180001817021_5539_SCT	7595879
1	ctg7180001923311_13566_SCT	7609436
1	ctg7180001833002_3547_SCT	7625832
1	ctg7180001833002_3641_SCT	7625926
1	ctg7180001833002_3839_SAG	7626124
1	ctg7180001833002_5783_SGT	7628068
1	ctg7180001402401_3087_SAG	7637380
1	ctg7180001402401_6790_SCT	7641083
1	ctg7180001402401_16458_SAG	7650751
1	ctg7180001402401_18108_SAG	7652401
1	ctg7180001402401_19458_SAG	7653751
1	ctg7180001862689_4440_SAG	7686468
1	ctg7180001862689_4544_SCT	7686572
1	ctg7180001862689_5393_SAC	7687421
1	ctg7180001889742_21723_SAG	7710586
1	ctg7180001605186_4616_SCG	7737150
1	ctg7180001605186_6852_SAC	7739386
1	ctg7180001605186_10080_SGT	7742614
1	ctg7180001605186_10119_SCT	7742653
1	ctg7180001605186_10986_SAG	7743520
1	ctg7180001798953_967_SCT	7746027
1	ctg7180001798953_1001_SGT	7746061
1	ctg7180001798953_3935_SGT	7749051
1	ctg7180001798953_9361_SAG	7754477
1	ctg7180001798953_10047_SAG	7755163
1	ctg7180001798809_10229_SCT	7765753
1	ctg7180001851923_3746_SAG	7782234
1	ctg7180001851923_3776_SAG	7782264
1	ctg7180001910034_5492_SAG	7799364
1	ctg7180001831462_112_SGT	7804261
1	ctg7180001831462_302_SCT	7804451
1	ctg7180001878418_6424_SAG	7826439
1	ctg7180001928576_3068_SAC	7841605
1	ctg7180001928576_5177_SAG	7843714
1	ctg7180001294983_1100_SAG	7847366
1	ctg7180001706971_328_SCT	7848557
1	ctg7180001838884_1506_SAC	7988435
1	ctg7180001852340_1813_SGT	8007488
1	ctg7180001818349_3090_SAG	8049150
1	ctg7180001705107_5355_SAG	8085804
1	ctg7180001705107_5497_SGT	8085946
1	ctg7180001803128_5911_SCT	8108567
1	ctg7180001803128_5371_SGT	8109107
1	ctg7180001807996_17624_SCT	8170631
1	ctg7180001907621_484_SAC	8188497
1	ctg7180001796581_1817_SAG	8196714
1	ctg7180001796581_1769_SGT	8196762
1	ctg7180001796581_1305_SCT	8197224
1	ctg7180001802124_100_SCT	8198492
1	ctg7180001802124_4834_SGT	8203226
1	ctg7180001299408_3042_SCT	8208214
1	ctg7180001252861_1828_SCT	8222219
1	ctg7180001470910_3616_SCT	8231271
1	ctg7180001509076_593_SAC	8269038
1	ctg7180001866764_4194_SAG	8289136
1	ctg7180001866764_4866_SAG	8289808
1	ctg7180001866764_5645_SAG	8290587
1	ctg7180001866764_6600_SAG	8291542
1	ctg7180001866764_9672_SGT	8294614
1	ctg7180001857276_5075_SAC	8310351
1	ctg7180001857276_2621_SAG	8312805
1	ctg7180001395826_810_SGT	8319345
1	ctg7180001932110_6119_SCT	8336009
1	ctg7180001453024_939_SCT	8344266
1	GCR_cBin42013_Ctg1_64	8372721
1	ctg7180001811916_2998_SCT	8374342
1	ctg7180001857314_819_SGT	8377930
1	ctg7180001857314_2459_SCT	8379570
1	ctg7180001857314_7511_SCT	8384622
1	ctg7180001826199_2014_SAG	8403371
1	ctg7180001826199_2961_SGT	8404318
1	ctg7180001886296_3057_SCT	8408742
1	ctg7180001886296_3518_SAG	8409203
1	ctg7180001886296_3912_SAG	8409597
1	ctg7180001886296_4002_SCT	8409687
1	ctg7180001830481_1869_SCT	8422004
1	ctg7180001905486_4222_SAG	8432870
1	ctg7180001905486_1990_SCT	8435102
1	ctg7180001695121_4517_SGT	8443821
1	ctg7180001664629_4189_SAG	8451934
1	ctg7180001664629_3528_SCT	8452595
1	ctg7180001664629_1463_SAG	8454660
1	ctg7180001664629_517_SAG	8455606
1	ctg7180001802179_15186_SAG	8457141
1	ctg7180001802179_5557_SAC	8466770
1	ctg7180001802179_3468_SCT	8468859
1	ctg7180001797810_1193_SAG	8483859
1	ctg7180001553056_2495_SAG	8490102
1	ctg7180001480651_19500_SGT	8493505
1	ctg7180001480651_19420_SCT	8493585
1	ctg7180001480651_19104_SCT	8493901
1	ctg7180001480651_18630_SAG	8494375
1	ctg7180001480651_18006_SAG	8494999
1	ctg7180001480651_17723_SCT	8495282
1	ctg7180001480651_4414_SGT	8508165
1	ctg7180001480651_1175_SCT	8511536
1	ctg7180001264460_14614_SCT	8512975
1	ctg7180001264460_13819_SCT	8513770
1	ctg7180001264460_10676_SAC	8516913
1	ctg7180001264460_10412_SCT	8517177
1	ctg7180001264460_4423_SCT	8523166
1	ctg7180001264460_4186_SAG	8523403
1	ctg7180001264460_1115_SAC	8526474
1	ctg7180001851682_1434_SCT	8534383
1	ctg7180001794095_10813_SCT	8554589
1	ctg7180001402299_2616_SAG	8570486
1	ctg7180001881349_2085_SAG	8615701
1	ctg7180001894565_3919_SAC	8624196
1	ctg7180001808817_2301_SAC	8641827
1	ctg7180001794666_3889_SAG	8655177
1	ctg7180001893095_609_SAG	8679229
1	ctg7180001867513_8322_SAC	8687955
1	ctg7180001867513_7510_SCT	8688767
1	ctg7180001357174_1366_SCT	8705462
1	ctg7180001357174_1404_SCT	8705500
1	ctg7180001879381_288_SAG	8762035
1	ctg7180001879381_1033_SGT	8762780
1	ctg7180001916505_4414_SCT	8805747
1	ctg7180001916505_510_SGT	8809651
1	ctg7180001396376_260_SAC	8831702
1	ctg7180001396376_1952_SAC	8833394
1	ctg7180001396376_2371_SAG	8833813
1	ctg7180001522977_7440_SAG	8835487
1	ctg7180001522977_4432_SCT	8838630
1	ctg7180001522977_4266_SAG	8838796
1	ctg7180001522977_2205_SCT	8840857
1	ctg7180001671497_353_SAC	8864977
1	ctg7180001838355_7468_SCT	8903708
1	ctg7180001838355_2762_SAC	8908261
1	ctg7180001395158_594_SCT	8912699
1	ctg7180001431649_1236_SCT	8950846
1	ctg7180001431649_181_SCT	8951898
1	ctg7180001560541_306_SCT	8994509
1	ctg7180001844478_10474_SCT	9030702
1	ctg7180001825946_1551_SAG	9056645
1	ctg7180001825946_3712_SAG	9058806
1	ctg7180001917064_14904_SCT	9078431
1	ctg7180001917064_12982_SGT	9080353
1	ctg7180001917064_6904_SCT	9086432
1	ctg7180001860719_10400_SAG	9130349
1	ctg7180001860719_9833_SGT	9130916
1	ctg7180001860718_2506_SGT	9147132
1	ctg7180001860718_2168_SAC	9147470
1	ctg7180001860718_2089_SAC	9147549
1	ctg7180001919545_25853_SCT	9151969
1	ctg7180001919545_25362_SAG	9152460
1	ctg7180001919545_25157_SCT	9152665
1	ctg7180001919545_24194_SCT	9153628
1	ctg7180001919545_22072_SAG	9155750
1	ctg7180001919545_22034_SCT	9155788
1	ctg7180001919545_18021_SAG	9159801
1	ctg7180001335639_11998_SAG	9188821
1	ctg7180001335639_8362_SCT	9192457
1	ctg7180001335639_5957_SCT	9194862
1	ctg7180001335639_2699_SCT	9198120
1	ctg7180001335639_2275_SAG	9198544
1	ctg7180001932885_7799_SCT	9211308
1	ctg7180001872487_6356_SAG	9238009
1	ctg7180001895653_4191_SCT	9303997
1	ctg7180001363912_4501_SAG	9343941
1	ctg7180001921683_3927_SCT	9366800
1	ctg7180001934569_7105_SAG	9411139
1	ctg7180001934569_7457_SAC	9411491
1	ctg7180001933542_751_SAG	9459484
1	ctg7180001933542_1743_SAG	9460477
1	ctg7180001933542_9017_SCT	9467972
1	ctg7180001805493_810_SAG	9479304
1	ctg7180001805493_2814_SAC	9481308
1	ctg7180001800817_6745_SGT	9491908
1	ctg7180001472704_10796_SCT	9545480
1	ctg7180001472704_9943_SAG	9546333
1	ctg7180001472704_7054_SAG	9549222
1	ctg7180001472704_5624_SCT	9550652
1	ctg7180001876682_2641_SGT	9559057
1	ctg7180001876682_3343_SGT	9559759
1	ctg7180001876682_3545_SCT	9559961
1	ctg7180001321833_3546_SCT	9578378
1	ctg7180001321833_730_SGT	9581194
1	ctg7180001321833_297_SCT	9581627
1	ctg7180001812171_4587_SAC	9586506
1	ctg7180001566337_1273_SAG	9597917
1	ctg7180001912418_3061_SCT	9605818
1	ctg7180001912418_8507_SAG	9611264
1	ctg7180001912418_10015_SAC	9612772
1	ctg7180001912418_19811_SAG	9622606
1	ctg7180001873403_1636_SGT	9626362
1	ctg7180001804029_3677_SCT	9630225
1	ctg7180001285736_5101_SAG	9639421
1	ctg7180001434032_715_SAC	9703893
1	ctg7180001435118_477_SGT	9709392
1	ctg7180001425425_5659_SCT	9766312
1	ctg7180001425425_5635_SAG	9766336
1	ctg7180001902517_3733_SAC	9784758
1	ctg7180001805747_4632_SAG	9813530
1	ctg7180001805747_5260_SAC	9814158
1	ctg7180001316228_931_SAG	9852055
1	ctg7180001861831_1211_SAC	9862304
1	ctg7180001787837_4526_SAG	9987991
1	ctg7180001505872_587_SAG	9994243
1	ctg7180001758587_94_SAC	9999350
1	ctg7180001758587_428_SCT	9999684
1	ctg7180001758587_751_SAG	10000007
1	ctg7180001270902_2016_SAC	10002854
1	ctg7180001501762_426_SCT	10005418
1	ctg7180001191350_3535_SAG	10011729
1	ctg7180001191350_4685_SCT	10012879
1	ctg7180001191350_4726_SCT	10012920
1	ctg7180001935532_3092_SCT	10017328
1	ctg7180001430553_1283_SGT	10063107
1	ctg7180001230445_1900_SCT	10137043
1	ctg7180001303980_930_SCT	10146527
1	ctg7180001892358_5389_SGT	10150990
1	ctg7180001869655_1695_SCT	10170967
1	ctg7180001869655_2114_SAG	10171386
1	ctg7180001818115_8143_SAG	10211935
1	ctg7180001888349_5382_SAG	10277328
1	ctg7180001888349_6197_SGT	10278143
1	ctg7180001888349_9403_SCT	10281349
1	ctg7180001589454_906_SAG	10308951
1	ctg7180001798644_3593_SCT	10347502
1	ctg7180001912186_3325_SAG	10357142
1	ctg7180001788141_2063_SCT	10432804
1	ctg7180001857403_10896_SAC	10463998
1	ctg7180001590783_9246_SGT	10509705
1	ctg7180001824807_1010_SCT	10539725
1	ctg7180001849042_16002_SCT	10625712
1	ctg7180001849042_12035_SAG	10629675
1	ctg7180001849042_7563_SAG	10634147
1	ctg7180001849042_1757_SAG	10639953
1	ctg7180001849042_1227_SCT	10640483
1	ctg7180001310655_233_SAG	10666510
1	ctg7180001310655_781_SAG	10667058
1	ctg7180001716762_2731_SCT	10671669
1	ctg7180001535393_639_SGT	10672865
1	ctg7180001860630_103_SAG	10709766
1	ctg7180001860630_311_SAG	10709939
1	ctg7180001704037_805_SAG	10727959
1	ctg7180001884781_18973_SCT	10899860
1	ctg7180001254513_666_SCT	10903825
1	ctg7180001827703_5928_SCT	10944688
1	ctg7180001827703_8453_SAG	10947178
1	ctg7180001827703_21001_SAG	10959726
1	ctg7180001827703_22013_SAG	10960738
1	ctg7180001827703_22104_SGT	10960829
1	ctg7180001795725_9952_SAG	10964207
1	ctg7180001795725_6003_SAG	10968156
1	ctg7180001890049_4590_SAC	10979062
1	ctg7180001890049_17098_SAG	10991570
1	ctg7180001890049_19013_SAG	10993485
1	ctg7180001890050_2819_SCT	11003178
1	ctg7180001244672_1607_SAG	11018596
1	ctg7180001822349_9457_SAG	11072360
1	ctg7180001231516_147_SGT	11077370
1	ctg7180001231516_45_SAG	11077472
1	ctg7180001716484_645_SCT	11078067
1	ctg7180001716484_186_SAC	11078526
1	ctg7180001890979_3908_SAG	11098387
1	ctg7180001823263_870_SAG	11116530
1	ctg7180001861748_2668_SCT	11125178
1	ctg7180001853940_1996_SAG	11218613
1	ctg7180001853940_1309_SCT	11219300
1	ctg7180001439371_2039_SAG	11256729
1	ctg7180001832305_5566_SAG	11262795
1	ctg7180001832305_4630_SCT	11263731
1	ctg7180001832305_4562_SGT	11263799
1	ctg7180001897794_8398_SCT	11286595
1	ctg7180001897794_12255_SAC	11290452
1	ctg7180001897794_15252_SAG	11293449
1	ctg7180001897794_15826	11294058
1	ctg7180001897794_16998_SAC	11295195
1	ctg7180001897794_23424_SAG	11301621
1	ctg7180001897794_26541_SGT	11304738
1	ctg7180001897794_26867_SCT	11305064
1	ctg7180001897794_27800_SCT	11305997
1	ctg7180001865892_1102_SAC	11324036
1	ctg7180001865891_11919_SCT	11333172
1	ctg7180001914083_9073_SAG	11353684
1	ctg7180001914083_1926_SAC	11360831
1	ctg7180001914083_894_SAG	11361863
1	ctg7180001914082_11458_SGT	11363383
1	ctg7180001914082_8714_SCG	11366128
1	ctg7180001914082_6101_SAG	11368741
1	ctg7180001914082_3647_SCT	11371195
1	ctg7180001914082_3214_SCG	11371628
1	ctg7180001914082_1981_SCT	11372861
1	ctg7180001914082_1644_SAC	11373198
1	ctg7180001914082_1348_SGT	11373494
1	ctg7180001848300_5341_SAG	11378214
1	ctg7180001240005_1683_SGT	11389030
1	ctg7180001393715_3390_SCT	11405233
1	ctg7180001393715_2973_SCT	11405650
1	ctg7180001393715_2967_SAG	11405656
1	ctg7180001273575_256_SAC	11427468
1	ctg7180001936849_3196_SCT	11444798
1	ctg7180001302703_509_SAG	11522507
1	ctg7180001759846_3635_SAG	11527513
1	ctg7180001759846_3275_SAC	11527873
1	ctg7180001354428_2111_SCT	11553941
1	ctg7180001796574_9762_SAG	11598838
1	ctg7180001796574_9074_SCT	11599526
1	ctg7180001439183_601_SCT	11619734
1	ctg7180001926384_16663_SGT	11680179
1	ctg7180001207042_178_SCT	11694405
1	ctg7180001588630_300_SCT	11701446
1	ctg7180001843958_5776_SAG	11736044
1	ctg7180001843958_5976_SAC	11736244
1	ctg7180001843958_6414_SAG	11736682
1	ctg7180001889931_3602_SAG	11750586
1	ctg7180001845852_1948_SCT	11764403
1	ctg7180001845852_2850_SCT	11765305
1	ctg7180001800453_8990_SCT	11798062
1	ctg7180001800453_9850_SCT	11798922
1	ctg7180001800453_13756_SAG	11802828
1	ctg7180001800455_255_SGT	11811551
1	ctg7180001800455_16039_SAG	11827336
1	ctg7180001778705_81_SAG	11944337
1	ctg7180001814702_1352_SAG	11951897
1	ctg7180001875996_1018_SAG	11964081
1	ctg7180001875996_4375_SAC	11967438
1	ctg7180001875996_6076_SAG	11969139
1	ctg7180001875996_6142_SAC	11969205
1	ctg7180001808991_8337_SAG	11984146
1	ctg7180001808991_5950_SAG	11986533
1	ctg7180001861117_12745_SCT	12009488
1	ctg7180001711342_782_SAG	12031902
1	ctg7180001808064_8392_SAC	12034046
1	ctg7180001779292_3365_SCT	12049305
1	ctg7180001182420_820_SAC	12064743
1	ctg7180001809240_12612_SCT	12081702
1	ctg7180001809240_14711_SAC	12083801
1	ctg7180001900200_1579_SAC	12085969
1	ctg7180001900200_1979_SAG	12086369
1	ctg7180001900200_3212_SCT	12087602
1	ctg7180001900200_6506_SCT	12090896
1	ctg7180001826459_6665_SCT	12106480
1	ctg7180001822849_3393_SAG	12124693
1	ctg7180001793383_22301_SGT	12140555
1	ctg7180001865286_12039_SGT	12146587
1	ctg7180001865286_9545_SGT	12149081
1	ctg7180001865286_3478_SAG	12155148
1	ctg7180001237805_1134_SAG	12172835
1	ctg7180001795849_11497_SAC	12194255
1	ctg7180001235628_6244_SGT	12208597
1	ctg7180001235628_6117_SAG	12208724
1	ctg7180001867844_8854_SCT	12274206
1	ctg7180001396400_7557_SAG	12318196
1	ctg7180001912302_4827_SAG	12338660
1	ctg7180001837453_4600_SCT	12345882
1	ctg7180001881196_9247_SAC	12390039
1	ctg7180001881195_6383_SCT	12400031
1	ctg7180001902907_5146_SAG	12413789
1	ctg7180001902907_5423_SCT	12414066
1	ctg7180001902907_6596_SCT	12415239
1	ctg7180001902907_8530_SAC	12417173
1	ctg7180001902907_8978_SAC	12417621
1	ctg7180001902907_9184_SAG	12417827
1	ctg7180001902907_21006_SCT	12429649
1	ctg7180001902907_21577_SAC	12430220
1	ctg7180001861279_4317_SGT	12459553
1	ctg7180001934812_2456_SAC	12517844
1	ctg7180001885932_1637_SAG	12524306
1	ctg7180001377163_553_SAC	12526926
1	ctg7180001377163_2016_SCT	12528389
1	ctg7180001885931_1816_SCT	12535094
1	ctg7180001603109_6610_SCT	12553434
1	ctg7180001823313_5147_SAC	12564316
1	ctg7180001823313_5967_SCT	12565136
1	ctg7180001823313_12433_SAG	12571602
1	ctg7180001810791_1223_SAG	12579387
1	ctg7180001672063_966_SAG	12601074
1	ctg7180001672063_190_SAC	12601850
1	ctg7180001726470_4507_SGT	12618341
1	ctg7180001811675_7405_SAC	12637093
1	ctg7180001811675_6017_SAG	12638481
1	ctg7180001799929_653_SAG	12672715
1	ctg7180001871672_993_SCT	12698313
1	ctg7180001352168_200_SGT	12704233
1	ctg7180001934183_11375_SAC	12706289
1	ctg7180001934183_10689_SAG	12706975
1	ctg7180001934183_9339_SAG	12708325
1	ctg7180001699958_3684_SAC	12725739
1	ctg7180001699958_2189_SAG	12727234
1	ctg7180001699958_1967_SAG	12727456
1	ctg7180001699958_1681_SCT	12727742
1	ctg7180001699958_1106_SCT	12728317
1	ctg7180001924776_1387_SGT	12744093
1	ctg7180001836298_1986_SCT	12753546
1	ctg7180001896596_1718_SAG	12767553
1	ctg7180001926731_2730_SAG	12802471
1	ctg7180001392062_1430_SCT	12824388
1	ctg7180001392062_5251_SCT	12828209
1	ctg7180001655412_828_SAG	12843486
1	ctg7180001874958_2015_SGT	12854994
1	ctg7180001874958_4429_SAG	12857408
1	ctg7180001515710_1972_SGT	12872261
1	ctg7180001515710_6139_SAG	12876428
1	ctg7180001922886_568_SGT	12899289
1	ctg7180001735623_2105_SAC	12910992
1	ctg7180001844271_1701_SCT	12936140
1	ctg7180001865306_3820_SCT	12964573
1	ctg7180001867524_5217_SAG	12994667
1	ctg7180001243231_255_SAG	13017853
1	ctg7180001907046_3742_SGT	13047531
1	ctg7180001935794_1224_SCT	13090603
1	ctg7180001858993_13126_SAG	13111907
1	ctg7180001858993_13941_SCT	13112722
1	ctg7180001829632_15836_SGT	13138912
1	ctg7180001829632_11535_SAG	13143213
1	ctg7180001790652_5183_SAG	13155690
1	ctg7180001850258_3890_SAC	13203034
1	ctg7180001500420_2687_SAG	13213269
1	ctg7180001224761_3057_SAC	13228118
1	ctg7180001224761_2142_SAC	13229033
1	ctg7180001798393_8695_SAG	13234367
1	ctg7180001884712_7865_SCT	13276030
1	ctg7180001815428_14455_SAG	13291593
1	ctg7180001802932_9899_SAG	13372972
1	ctg7180001657543_2629_SCT	13386041
1	ctg7180001789865_1038_SGT	13408449
1	ctg7180001536133_552_SAG	13426257
1	ctg7180001325625_1222_SAC	13568744
1	ctg7180001915147_10944_SAG	13613290
1	ctg7180001915147_2017_SAG	13622217
1	ctg7180001915147_1733_SAG	13622501
1	ctg7180001884539_2194_SAG	13653976
1	ctg7180001530747_7029_SGT	13674456
1	ctg7180001254874_5083_SCT	13721793
1	ctg7180001312725_329_SAC	13746843
1	ctg7180001804128_1890_SCT	13756868
1	ctg7180001828152_1513_SCT	13762044
1	ctg7180001828152_369_SCT	13763182
1	ctg7180001828152_1955_SCT	13771549
1	ctg7180001864230_4531_SAC	13782028
1	ctg7180001868602_4654_SAG	13796445
1	ctg7180001654990_2366_SAG	13828506
1	ctg7180001871900_2858_SAG	13847436
1	ctg7180001542804_1119_SGT	13865783
1	ctg7180001703011_1865_SAC	13907026
1	ctg7180001861034_506_SGT	13909167
1	ctg7180001861034_383_SCT	13909290
1	ctg7180001201381_980_SAC	13910692
1	ctg7180001861033_5383_SCT	13913161
1	ctg7180001861033_4136_SGT	13914408
1	ctg7180001861033_2953_SCT	13915591
1	ctg7180001338076_322_SGT	13920287
1	ctg7180001338076_116_SAG	13920493
1	ctg7180001904226_3313_SGT	13956005
1	ctg7180001904226_4631_SCT	13957323
1	ctg7180001904226_4737_SAG	13957429
1	ctg7180001904226_4755_SGT	13957447
1	ctg7180001904226_5192_SGT	13957884
1	ctg7180001857397_5455_SCT	13974146
1	ctg7180001857396_6915_SAG	13984884
1	ctg7180001934003_1476_SGT	14003913
1	ctg7180001839740_1375_SCT	14013396
1	ctg7180001839740_212_SAG	14014559
1	ctg7180001839740_113_SCT	14014658
1	ctg7180001828463_3651_SGT	14027876
1	ctg7180001828463_2016_SCT	14029511
1	ctg7180001501938_92_SAC	14034166
1	ctg7180001832042_178_SGT	14040849
1	ctg7180001681147_1600_SAC	14054013
1	ctg7180001625849_4443_SCT	14084362
1	ctg7180001625849_6080_SAG	14085999
1	ctg7180001794361_3555_SCT	14100529
1	ctg7180001900903_5612_SCT	14117631
1	ctg7180001900903_2368_SAC	14120875
1	ctg7180001757270_1613_SCT	14143428
1	ctg7180001937013_9854_SCT	14159820
1	ctg7180001937013_7984_SAG	14161690
1	ctg7180001937013_4731_SCT	14164942
1	ctg7180001937013_2510_SAG	14167163
1	ctg7180001825414_2663_SGT	14171789
1	ctg7180001825414_2813_SGT	14171939
1	ctg7180001274106_940_SCT	14181603
1	ctg7180001186264_736_SAC	14184016
1	ctg7180001186264_651_SAG	14184101
1	ctg7180001807020_1629_SAG	14186463
1	ctg7180001807020_7586_SCT	14192420
1	ctg7180001365882_409_SAC	14205140
1	ctg7180001365882_515_SAC	14205246
1	ctg7180001853968_1216_SGT	14236623
1	ctg7180001853968_1752_SCT	14237159
1	ctg7180001853968_3833_SGT	14239030
1	ctg7180001640179_484_SCT	14240829
1	ctg7180001796576_8407_SCT	14255778
1	ctg7180001863091_6476_SAC	14281645
1	ctg7180001599845_9071_SGT	14289128
1	ctg7180001599845_7742_SCT	14290457
1	ctg7180001599845_1887_SCT	14296238
1	ctg7180001876602_5199_SCT	14307566
1	ctg7180001894974_1229_SAG	14315168
1	ctg7180001883414_2384_SGT	14333767
1	ESTNV_26964_592	14334434
1	ctg7180001883414_3258_SAC	14334641
1	ctg7180001883414_4419_SAG	14335802
1	ctg7180001883414_4488_SGT	14335871
1	ctg7180001883414_4504_SCT	14335887
1	ctg7180001883414_4541_SCT	14335924
1	ctg7180001883414_4652_SAC	14336035
1	ctg7180001883414_5892_SAC	14337275
1	ctg7180001883414_6030_SAG	14337413
1	ctg7180001883414_6116_SCT	14337499
1	ctg7180001883414_11471_SCT	14342854
1	ctg7180001563579_492_SGT	14356954
1	ctg7180001563579_4874_SAG	14361334
1	ctg7180001563579_4928_SCT	14361388
1	ctg7180001807204_1385_SAG	14417150
1	ctg7180001825448_2283_SGT	14421159
1	ctg7180001903596_3702_SAG	14435982
1	ctg7180001903596_3297_SGT	14436387
1	ctg7180001903596_2857_SAC	14436827
1	ctg7180001903596_2067_SCT	14437617
1	ctg7180001903596_1249_SAG	14438435
1	ctg7180001912490_7892_SCT	14450030
1	ctg7180001912490_8983_SAC	14451121
1	ctg7180001912490_12291_SCT	14454429
1	ctg7180001912490_13432_SCT	14455570
1	ctg7180001834690_2457_SCT	14465940
1	ctg7180001920374_3158_SGT	14478198
1	ctg7180001227280_409_SAG	14514303
1	ctg7180001837813_3532_SAC	14526218
1	ctg7180001837813_3221_SAG	14526529
1	ctg7180001837813_2552_SCT	14527198
1	ctg7180001243588_5196_SAG	14533255
1	ctg7180001243588_5191_SCT	14533260
1	ctg7180001243588_500_SCT	14537951
1	ctg7180001879490_6435_SAC	14578171
1	ctg7180001801528_3748_SAC	14604661
1	ctg7180001234608_1339_SCT	14616032
1	ctg7180001234608_953_SCT	14616418
1	ctg7180001655019_3343_SAG	14618503
1	ctg7180001847510_1991_SGT	14627282
1	ctg7180001425429_352_SAG	14634949
1	ctg7180001923238_1525_SAG	14640709
1	ctg7180001923238_2162_SAG	14641346
1	ctg7180001923238_4723_SCT	14643907
1	ctg7180001923238_6912_SCT	14646096
1	ctg7180001923238_7092_SAG	14646276
1	ctg7180001923238_7328_SGT	14646512
1	ctg7180001815603_2233_SAG	14671196
1	ctg7180001815603_1853_SAG	14673854
1	ctg7180001799018_4513_SAG	14719415
1	ctg7180001799018_2645_SCT	14721283
1	ctg7180001799018_1236_SAG	14722692
1	ctg7180001799018_342_SCT	14723586
1	ctg7180001604062_725_SCT	14743324
1	ctg7180001604062_1026_SGT	14743625
1	ctg7180001604062_1066_SAG	14743665
1	ctg7180001619617_1312_SCT	14744594
1	ctg7180001814164_1910_SAG	14752014
1	ctg7180001825749_7167_SGT	14786643
1	ctg7180001825749_5374_SAC	14788436
1	ctg7180001825749_4835_SAG	14788975
1	ctg7180001825749_4013_SAC	14789797
1	ctg7180001825749_448_SAG	14792944
1	ctg7180001788463_6822_SAG	14800673
1	ctg7180001788463_7938_SCT	14801789
1	ctg7180001807008_293_SGT	14817092
1	ctg7180001816848_4585_SGT	14828334
1	ctg7180001599791_857_SCT	14846392
1	ctg7180001804540_5080_SAC	14932440
1	ctg7180001838506_465_SCT	14939226
1	ctg7180001643310_1644_SCT	14964509
1	ctg7180001871987_740_SAG	14972114
1	ctg7180001341520_488_SAG	14989505
1	ctg7180001830396_561_SAC	14998334
1	ctg7180001895343_4523_SAC	15035694
1	ctg7180001895343_4853_SGT	15036024
1	ctg7180001794342_1346_SCT	15052818
1	ctg7180001575795_1480_SAC	15055345
1	ctg7180001565399_220_SAG	15085840
1	ctg7180001858334_1698_SGT	15089249
1	ctg7180001858334_2343_SCT	15089894
1	ctg7180001340568_4055_SGT	15102566
1	ctg7180001340568_1620_SAC	15105001
1	ctg7180001846240_2691_SCT	15113117
1	ctg7180001225006_332_SAG	15116800
1	ctg7180001225006_669_SCT	15117137
1	ctg7180001225006_2841_SAG	15119309
1	ctg7180001829036_3872_SGT	15138594
1	ctg7180001829036_3772_SCT	15138694
1	ctg7180001829036_3625_SCT	15138841
1	ctg7180001837768_5966_SCT	15153150
1	ctg7180001837768_5355_SGT	15153761
1	ctg7180001837768_5053_SAC	15154063
1	ctg7180001285705_4743_SCT	15163273
1	ctg7180001426165_4923_SAG	15198859
1	ctg7180001843233_953_SAG	15209262
1	ctg7180001201637_4969_SCT	15223443
1	ctg7180001918349_14418_SAC	15232074
1	ctg7180001889738_4358_SCT	15248113
1	ctg7180001840639_552_SAG	15280893
1	ctg7180001840639_1700_SGT	15282040
1	ctg7180001800307_1651_SAG	15299218
1	ctg7180001800307_2109_SAC	15299646
1	ctg7180001800307_5384_SCT	15304732
1	ctg7180001800421_1780_SAC	15314914
1	ctg7180001832338_3744_SAG	15322977
1	ctg7180001832338_8710_SAC	15327943
1	ctg7180001832338_10416_SAG	15329649
1	ctg7180001514283_1921_SAC	15338069
1	ctg7180001444618_4281_SCT	15360949
1	ctg7180001866617_38_SCT	15418114
1	ctg7180001362391_1160_SGT	15458231
1	ctg7180001864304_6169_SAC	15465557
1	ctg7180001864304_7061_SCT	15466449
1	ctg7180001806436_6557_SAG	15475505
1	ctg7180001806436_3665_SCG	15478397
1	ctg7180001797114_914_SGT	15489407
1	ctg7180001797114_4915_SCT	15492967
1	ctg7180001810937_2170_SGT	15499849
1	ctg7180001190059_1312_SGT	15516322
1	ctg7180001869125_3876_SCT	15596739
1	ctg7180001846573_5489_SCT	15605733
1	ctg7180001502295_926_SCT	15657646
1	ctg7180001873089_7044_SAC	15686773
1	ctg7180001316518_4133_SGT	15720478
1	ctg7180001795741_6495_SAG	15760918
1	ctg7180001922893_12422_SAG	15782893
1	ctg7180001850993_6682_SAC	15813901
1	ctg7180001259866_2832_SCT	15823603
1	ctg7180001700292_475_SCT	15897369
1	ctg7180001700292_574_SAG	15897468
1	ctg7180001700292_868_SCT	15897762
1	ctg7180001700292_1996_SGT	15898890
1	ctg7180001667648_2465_SCT	16009065
1	ctg7180001291146_1735_SAG	16066874
1	ctg7180001291146_1638_SCT	16066971
1	ctg7180001795197_4006_SGT	16079252
1	ctg7180001932943_3078_SGT	16115474
1	ctg7180001345834_952_SAC	16127294
1	ctg7180001896661_3686_SAG	16130514
1	ctg7180001692057_158_SAG	16134316
1	ctg7180001889310_5776_SAG	16154900
1	ctg7180001889310_5877_SCT	16155001
1	ctg7180001911725_2125_SAC	16224799
1	ctg7180001436731_177_SAC	16230574
1	ctg7180001819607_2278_SCT	16248950
1	ctg7180001819607_3602_SAG	16250274
1	ctg7180001258015_1612_SGT	16302707
1	ctg7180001252161_4900_SAG	16366245
1	ctg7180001501228_730_SAG	16384788
1	ctg7180001815011_2444_SAC	16388389
1	ctg7180001832576_1258_SAG	16403021
1	ctg7180001429914_3437_SAC	16421568
1	ctg7180001886914_1289_SGT	16485693
1	ctg7180001233814_3060_SGT	16495768
1	ctg7180001233814_2926_SAG	16495902
1	ctg7180001870088_4760_SAG	16504311
1	ctg7180001875739_6564_SCT	16527354
1	ctg7180001846815_5227_SAG	16546783
1	ctg7180001846815_4980_SGT	16547030
1	ctg7180001846815_4773_SAC	16547237
1	ctg7180001846815_3437_SGT	16548573
1	ctg7180001846815_3277_SAG	16548733
1	ctg7180001315761_1278_SAG	16573998
1	ctg7180001840070_3267_SAC	16596370
1	ctg7180001431130_7414_SGT	16612414
1	ctg7180001431130_7731_SAC	16612731
1	ctg7180001431130_12582_SAG	16617582
1	ctg7180001431130_13428_SAG	16618428
1	ctg7180001431130_14507_SAG	16619507
1	ctg7180001431130_15526_SGT	16620526
1	ctg7180001907942_5773_SAG	16639627
1	ctg7180001907942_5377_SAC	16640023
1	ctg7180001801727_8454_SAC	16654206
1	ctg7180001801727_11115_SCT	16656867
1	ctg7180001935979_22145_SGT	16709857
1	ctg7180001935979_6709_SAT	16725293
1	ctg7180001796438_4586_SGT	16736132
1	ctg7180001796438_3830_SAG	16736888
1	ctg7180001796438_545_SAG	16740173
1	ctg7180001899882_4924_SGT	16751205
1	ctg7180001661850_1511_SAG	16767875
1	ctg7180001661850_628_SCT	16768758
1	ctg7180001661850_362_SCT	16769024
1	ctg7180001911992_3939_SCT	16775213
1	ctg7180001911992_4643_SAG	16775917
1	ctg7180001911993_9229_SCT	16790320
1	ctg7180001911994_5349_SGT	16799042
1	ctg7180001911994_6132_SAC	16799825
1	ctg7180001822497_862_SAC	16815144
1	ctg7180001796713_2139_SAC	16824811
1	ctg7180001790786_298_SAG	16859840
1	ctg7180001790786_1385_SAG	16860927
1	ctg7180001792942_2420_SCT	16870268
1	ctg7180001859498_11982_SCT	16874380
1	ctg7180001859498_7111_SAG	16879251
1	ctg7180001859498_2688_SGT	16883674
1	ctg7180001326006_1444_SCT	16887926
1	ctg7180001326006_1415_SCT	16887955
1	ctg7180001812514_12165_SGT	16947100
1	ctg7180001812514_8503_SAG	16950762
1	ctg7180001812514_8282_SAG	16950983
1	ctg7180001179507_1161_SAG	16962668
1	ctg7180001179507_2010_SGT	16963517
1	ctg7180001462120_73_SAG	16972025
1	ctg7180001870946_4410_SAC	16983529
1	ctg7180001567261_2291_SAC	17025627
1	ctg7180001504175_5291_SAC	17037734
1	ctg7180001892266_3572_SAG	17046586
1	ctg7180001892266_8112_SAG	17051126
1	ctg7180001816333_947_SCT	17052398
1	ctg7180001912149_6474_SCT	17060531
1	ctg7180001790836_319_SAC	17090527
1	ctg7180001373222_1962_SAG	17100623
1	ctg7180001373222_1999_SCT	17100660
1	ctg7180001882761_3529_SCT	17103837
1	ctg7180001816434_4672_SCT	17113961
1	ctg7180001816434_3956_SGT	17114677
1	ctg7180001816434_1162_SCT	17117471
1	ctg7180001816434_4914	17117510
1	ctg7180001511444_557_SGT	17148737
1	ctg7180001836693_6652_SGT	17161173
1	ctg7180001836693_16222_SGT	17170743
1	ctg7180001836693_16315_SAC	17170836
1	ctg7180001627474_1750_SCT	17179364
1	ctg7180001891516_1463_SAG	17183626
1	ctg7180001891516_11843_SCT	17194006
1	ctg7180001926945_1143_SGT	17216158
1	ctg7180001926945_1170_SCT	17216185
1	ctg7180001926945_1730_SCT	17216745
1	ctg7180001598609_2241_SCT	17222568
1	ctg7180001790448_571_SCT	17228792
1	ctg7180001742276_573_SAG	17231249
1	ctg7180001826653_2602_SAG	17243994
1	ctg7180001826653_2653_SAG	17244010
1	ctg7180001826653_2755_SAG	17244112
1	ctg7180001191708_1494_SAG	17271024
1	ctg7180001794628_7551_SCT	17313737
1	ctg7180001794628_3563_SAG	17317725
1	ctg7180001794628_1641_SCT	17319647
1	ctg7180001917605_446_SAG	17323085
1	ctg7180001917605_533_SGT	17323172
1	ctg7180001867785_3546_SAC	17353132
1	ctg7180001867786_3765_SAG	17361145
1	ctg7180001867786_5051_SCT	17362431
1	ctg7180001934374_5962_SAG	17370366
1	ctg7180001934374_4687_SAG	17371641
1	ctg7180001934374_2243_SAG	17374085
1	ctg7180001880507_2300_SAC	17395292
1	ctg7180001447033_6286_SAG	17410554
1	ctg7180001282529_178_SAG	17433439
1	ctg7180001891404_7638_SAG	17450860
1	ctg7180001707666_1181_SCT	17504196
1	ctg7180001751569_4992_SGT	17543919
1	ctg7180001343499_516_SGT	17558418
1	ctg7180001800741_3781_SAG	17563829
1	ctg7180001594092_1819_SCT	17576244
1	ctg7180001807117_3737_SAG	17587585
1	ctg7180001807117_2935_SAC	17588387
1	ctg7180001807117_1382_SGT	17589940
1	ctg7180001558117_3593_SAC	17600246
1	ctg7180001425642_2864_SCT	17609927
1	ctg7180001753474_265_SAG	17619454
1	ctg7180001195497_135_SGT	17631221
1	ctg7180001195497_830_SCT	17631916
1	ctg7180001403902_926_SCT	17635218
1	ctg7180001403902_2364_SAG	17636656
1	ctg7180001892315_2405_SGT	17655967
1	ctg7180001892315_4982_SCT	17658544
1	ctg7180001708852_1818_SAG	17670323
1	ctg7180001222787_981_SAG	17676954
1	ctg7180001222787_418_SGT	17677517
1	ctg7180001531570_1220_SAC	17695602
1	ctg7180001531570_88_SAC	17696734
1	ctg7180001531570_64_SAG	17696758
1	ctg7180001472188_4989_SCT	17701772
1	ctg7180001472188_5039_SAG	17701822
1	ctg7180001472188_5103_SAG	17701886
1	ctg7180001472188_5166_SAG	17701949
1	ctg7180001472188_5415_SGT	17702198
1	ctg7180001472188_5974_SCT	17702757
1	ctg7180001270251_2544_SGT	17705313
1	ctg7180001270251_1438	17705723
1	ctg7180001270251_923_SAC	17706934
1	ctg7180001266681_1054_SCT	17709282
1	ctg7180001266681_2127_SAC	17714262
1	ctg7180001235867_1615_SAC	17743177
1	ctg7180001387027_1110_SAC	17746080
1	ctg7180001881872_3004_SCT	17749407
1	ctg7180001848733_5549_SAG	17753813
1	ctg7180001848733_5107_SCT	17754255
1	ctg7180001848733_2154_SGT	17757208
1	ctg7180001652514_1393_SCT	17776339
1	ctg7180001723091_1530_SGT	17787782
1	ctg7180001915050_123_SAG	17789824
1	ctg7180001857948_6836_SAC	17821061
1	ctg7180001835365_5515_SCT	17870756
1	ctg7180001878590_5283_SCT	17882465
1	ctg7180001613097_708_SCT	17904537
1	ctg7180001891022_3786_SAC	17917224
1	ctg7180001891022_419_SGT	17920591
1	ctg7180001620718_8534_SCT	17922002
1	ctg7180001620718_1889_SGT	17928647
1	ctg7180001620718_1832_SAG	17928704
1	ctg7180001806743_5521_SCT	17949130
1	ctg7180001891971_3139_SAG	17965363
1	ctg7180001891971_3104_SCT	17965398
1	ctg7180001830962_5446_SAG	17977189
1	ctg7180001858118_9883_SAC	17995822
1	ctg7180001858118_9748_SCT	17995957
1	ctg7180001902922_4918_SCT	18021714
1	ctg7180001793326_6213_SAC	18030329
1	ctg7180001901609_839_SAG	18041759
1	ctg7180001901609_1615_SAG	18042535
1	ctg7180001901609_2092_SGT	18043012
1	ctg7180001901609_2526_SAG	18043446
1	ctg7180001901609_2829_SGT	18043749
1	ctg7180001901609_3015_SAC	18043935
1	ctg7180001901609_3138_SAC	18044058
1	ctg7180001901609_4079_SCT	18044999
1	ctg7180001901609_6469_SAG	18047389
1	ctg7180001901609_6956_SGT	18047876
1	ctg7180001901609_7575_SAC	18048495
1	ctg7180001901609_7748_SAG	18048668
1	ctg7180001901609_8912_SCT	18049832
1	ctg7180001901609_9029_SCT	18049949
1	ctg7180001901609_18175_SAG	18059095
1	ctg7180001901609_18373_SAC	18059293
1	ctg7180001901609_20850_SAG	18061770
1	ctg7180001901609_23142_SAG	18064062
1	ctg7180001901609_23414_SGT	18064334
1	ctg7180001901609_31744_SCT	18072664
1	ctg7180001814603_4321_SAC	18079321
1	ctg7180001697438_2056_SGT	18089362
1	ctg7180001487440_1219_SGT	18092811
1	ctg7180001596112_2747_SAG	18112077
1	ctg7180001672523_754_SGT	18125363
1	ctg7180001889401_6878_SCT	18169267
1	ctg7180001889401_2777_SAC	18173368
1	ctg7180001895605_7954_SAC	18193125
1	ctg7180001855883_6964_SAG	18216095
1	ctg7180001855883_7389_SAG	18216520
1	ctg7180001826051_2283_SGT	18231766
1	ctg7180001430330_4352_SAG	18242798
1	ctg7180001866927_2492_SAG	18255623
1	ctg7180001828680_9773_SAG	18277638
1	ctg7180001828680_10095_SAG	18277960
1	ctg7180001828680_10107_SGT	18277972
1	ctg7180001828680_10482_SGT	18278347
1	ctg7180001828680_10713_SAC	18278578
1	ctg7180001828680_15070_SAC	18282935
1	ctg7180001828680_15639_SAG	18283504
1	ctg7180001844037_4410_SAG	18297764
1	ctg7180001900996_5876_SAG	18329734
1	ctg7180001900996_6514_SGT	18330372
1	ctg7180001900996_7160_SAC	18331018
1	ctg7180001900996_7437_SCT	18331295
1	ctg7180001817002_9225_SGT	18335657
1	ctg7180001817002_8233_SAC	18336649
1	ctg7180001907479_5132_SCG	18357332
1	ctg7180001883638_1372_SCT	18360882
1	ctg7180001883638_7203_SAC	18366713
1	ctg7180001797514_7030_SCT	18379410
1	ctg7180001797514_3082_SAC	18383358
1	ctg7180001797514_2635_SAG	18383805
1	ctg7180001771799_689_SAG	18388213
1	ctg7180001917166_10296_SGT	18389829
1	ctg7180001917166_5353_SAG	18394773
1	ctg7180001917166_5340_SAG	18394786
1	ctg7180001820486_14969_SGT	18417665
1	ctg7180001820486_17561_SCT	18420257
1	ctg7180001820486_17843_SCT	18420539
1	ctg7180001434632_4376_SAG	18446392
1	ctg7180001434632_3622_SAG	18447146
1	ctg7180001434632_1478_SCT	18449290
1	ctg7180001597515_1591_SCT	18452472
1	ctg7180001597515_3241_SCT	18454122
1	ctg7180001597515_4072_SAG	18454953
1	ctg7180001615181_1376_SGT	18456435
1	ctg7180001439775_1006_SAG	18479358
1	ctg7180001840000_1508_SAC	18484885
1	ctg7180001840000_10459_SAG	18493870
1	ctg7180001933872_7497_SAG	18500894
1	ctg7180001933872_5632_SAG	18502759
1	ctg7180001729140_824_SAG	18509245
1	ctg7180001729140_1155_SAG	18509576
1	ctg7180001729140_3419_SAG	18511840
1	ctg7180001729140_5799_SAG	18514220
1	ctg7180001529974_1060_SAG	18529368
1	ctg7180001639777_1865_SCT	18532653
1	ctg7180001639777_1784_SCT	18532734
1	ctg7180001639777_1562_SAG	18532956
1	ctg7180001646937_1353_SCT	18536316
1	ctg7180001890777_5887_SCT	18560434
1	ctg7180001890777_5436_SAG	18560885
1	ctg7180001890777_363_SAG	18565957
1	ctg7180001933139_10571_SAC	18578477
1	ctg7180001933139_11904_SCT	18579810
1	ctg7180001863500_14601_SGT	18585461
1	ctg7180001863500_14523_SAC	18585539
1	ctg7180001863500_13640_SAC	18586422
1	ctg7180001863500_10138_SCT	18589924
1	ctg7180001863500_9473_SAG	18590589
1	ctg7180001863500_9015_SCT	18591047
1	ctg7180001863500_5832_SGT	18594230
1	ctg7180001924825_7165_SAC	18607465
1	ctg7180001924825_8883_SAC	18609183
1	ctg7180001924825_8912_SAG	18609212
1	ctg7180001788447_1335_SCT	18611490
1	ctg7180001862742_3910_SAG	18615824
1	ctg7180001862742_4493_SAC	18616407
1	ctg7180001862742_4960_SCT	18616874
1	ctg7180001485554_102_SCT	18626053
1	ctg7180001468527_659_SAC	18630819
1	ctg7180001468527_5230_SAG	18635390
1	ctg7180001493601_7565_SAG	18658494
1	ctg7180001832539_2641_SAG	18699280
1	ctg7180001876267_9363_SCT	18702923
1	ctg7180001876267_1681_SGT	18710606
1	ctg7180001256592_2390_SAC	18745015
1	ctg7180001333780_397_SGT	18759129
1	ctg7180001645054_1421_SCT	18795790
1	ctg7180001553966_54_SAC	18800185
1	ctg7180001459422_60_SAG	18800473
1	ctg7180001881216_10532_SAG	18807983
1	ctg7180001904515_1763_SAC	18838805
1	ctg7180001836579_603_SCT	18862584
1	ctg7180001578668_632_SAG	18864885
1	ctg7180001317354_1235_SAC	18866689
1	ctg7180001908631_3369_SCT	18876369
1	ctg7180001656902_1784_SGT	18888405
1	ctg7180001385301_345_SGT	18889293
1	ctg7180001384709_6087_SGT	18916630
1	ctg7180001384709_4694_SAG	18918023
1	ctg7180001717433_7665_SAG	18931364
1	ctg7180001717433_6274_SAG	18932755
1	ctg7180001935897_892_SAC	18950802
1	ctg7180001843374_3715_SAG	18965809
1	ctg7180001843374_546_SAG	18968978
1	ctg7180001827350_2895_SAC	18971028
1	ctg7180001827350_2847_SCT	18971076
1	ctg7180001826743_7872_SCT	18980263
1	ctg7180001826743_8510_SGT	18980901
1	ctg7180001896889_85_SAG	18991217
1	ctg7180001896889_20437_SGT	19011536
1	ctg7180001868849_10706_SAC	19017764
1	ctg7180001868849_7304_SCT	19021166
1	ctg7180001868849_5802_SCT	19022668
1	ctg7180001868849_3593_SAG	19024877
1	ctg7180001868849_521_SAC	19027948
1	ctg7180001390680_2961_SAC	19038899
1	ctg7180001390680_2679_SAG	19039181
1	ctg7180001390680_2450_SCG	19039410
1	ctg7180001390680_2441_SAG	19039419
1	ctg7180001790188_99_SCT	19042419
1	ctg7180001790188_499_SGT	19042819
1	ctg7180001808700_4970_SGT	19045180
1	ctg7180001891553_4115_SAG	19052582
1	ctg7180001907225_8803_SAG	19086875
1	ctg7180001907225_10075_SCG	19088147
1	ctg7180001907225_11381_SAG	19089453
1	ctg7180001907225_19558_SAG	19097814
1	ctg7180001861881_2999_SGT	19107859
1	ctg7180001861881_4674_SGT	19109534
1	ctg7180001861881_7489_SGT	19112349
1	ctg7180001437963_2641_SGT	19123486
1	ctg7180001437963_7680_SCT	19128526
1	ctg7180001437963_8367_SCT	19129213
1	ctg7180001917233_2404_SAC	19148507
1	ctg7180001917233_11070_SAG	19157173
1	ctg7180001917233_25248_SAG	19171351
1	ctg7180001366802_7872_SAC	19182023
1	ctg7180001366802_4861_SAG	19185034
1	ctg7180001932023_1039_SAC	19220670
1	ctg7180001352334_709_SAC	19224217
1	ctg7180001932647_7263_SGT	19236754
1	ctg7180001932647_9042_SAC	19238533
1	ctg7180001932647_13850_SCT	19243341
1	ctg7180001809009_8411_SAC	19257293
1	ctg7180001809009_5729_SAG	19259975
1	ctg7180001901135_3295_SCT	19265446
1	ctg7180001901135_3112_SAC	19265629
1	ctg7180001901134_1157_SCT	19272416
1	ctg7180001901134_1139_SCT	19272434
1	ctg7180001901134_1038_SGT	19272535
1	ctg7180001210057_4543_SGT	19274549
1	ctg7180001210057_3760_SGT	19275332
1	ctg7180001210057_3522_SAG	19275570
1	ctg7180001210057_3007_SCT	19276085
1	ctg7180001516832_7213_SAG	19283251
1	ctg7180001516832_72_SAC	19290392
1	ctg7180001363516_1239_SCT	19293651
1	ctg7180001363516_2390_SGT	19294802
1	ctg7180001363516_2404_SAC	19294816
1	ctg7180001363516_6563_SAG	19298984
1	ctg7180001363516_6700_SCT	19299121
1	ctg7180001363516_7068_SCT	19299489
1	ctg7180001617712_828_SAG	19305721
1	ctg7180001503293_197_SGT	19311654
1	ctg7180001664698_956_SCT	19325150
1	ctg7180001345224_5316_SGT	19326829
1	ctg7180001345224_4353_SAG	19327792
1	ctg7180001345224_2980_SCT	19329165
1	ctg7180001345224_2900_SAG	19329245
1	ctg7180001345224_2474_SGT	19329671
1	ctg7180001345224_1325_SAC	19330820
1	ctg7180001854058_4645_SCT	19337400
1	ctg7180001854058_4456_SCT	19337589
1	ctg7180001273181_1501_SAG	19342875
1	ctg7180001763677_497_SAG	19349909
1	ctg7180001793750_9702_SGT	19352567
1	ctg7180001896934_2202_SAC	19369499
1	ctg7180001896934_4302_SAG	19371599
1	ctg7180001896934_5323_SAG	19373025
1	ctg7180001516629_5548_SCT	19381889
1	ctg7180001881356_2372_SCT	19384872
1	ctg7180001881356_4513_SCT	19387013
1	ctg7180001881356_5185_SAG	19387685
1	ctg7180001248148_4102_SAC	19395616
1	ctg7180001248148_1913_SAG	19397805
1	ctg7180001587520_5275_SAG	19412476
1	ctg7180001263683_4361_SAC	19423985
1	ctg7180001263683_3445_SCT	19424901
1	ctg7180001263683_3403_SCT	19424943
1	ctg7180001904389_12531_SAG	19432768
1	ctg7180001255152_1543_SAG	19519336
1	ctg7180001850093_3093_SAG	19534435
1	ctg7180001850094_3959_SAG	19540996
1	ctg7180001848309_9426_SAG	19580498
1	ctg7180001918559_4511_SAC	19654869
1	ctg7180001863438_17450_SGT	19693229
1	ctg7180001863438_19693_SAG	19695472
1	ctg7180001324495_8358_SAC	19708306
1	ctg7180001324495_7487_SCT	19709177
1	ctg7180001324495_7366_SAG	19709298
1	ctg7180001324495_5801_SAG	19710863
1	ctg7180001812897_2927_SCT	19729396
1	ctg7180001864151_9497_SAG	19747556
1	ctg7180001912265_1335_SCT	19761564
1	ctg7180001816745_7429_SCT	19816405
1	ctg7180001267477_1092_SAG	19829113
1	ctg7180001935125_1074_SAG	19837699
1	ctg7180001935125_1183_SAG	19837808
1	ctg7180001935125_6153_SCT	19842778
1	ctg7180001935125_6366_SCT	19842991
1	ctg7180001935125_6686_SAG	19843311
1	ctg7180001935125_19531_SAG	19856156
1	ctg7180001872314_8313_SAG	19880837
1	ctg7180001924726_326_SAG	19888119
1	ctg7180001924726_2583_SAG	19890376
1	ctg7180001895062_10485_SCT	19910200
1	ctg7180001895062_10475_SCT	19910210
1	ctg7180001895062_9610_SAG	19911075
1	ctg7180001895062_8731_SAG	19911954
1	ctg7180001895062_5060_SAC	19915625
1	ctg7180001895062_4647_SGT	19916038
1	ctg7180001895062_3845_SAC	19916840
1	ctg7180001895062_1213_SCT	19919472
1	ctg7180001895061_10157_SAC	19925596
1	ctg7180001895061_9026_SAC	19926727
1	ctg7180001895061_7867_SAG	19927886
1	ctg7180001895061_2893_SAG	19932860
1	ctg7180001895061_2609_SGT	19933144
1	ctg7180001895061_2235_SAG	19933518
1	ctg7180001326371_10592_SAG	19955517
1	ctg7180001875218_3628_SCT	19974940
1	ctg7180001773759_12986_SAG	19994534
1	ctg7180001829150_2143_SGT	20016401
1	ctg7180001808124_7256_SGT	20048582
1	ctg7180001828863_1256_SAG	20101617
1	ctg7180001828863_2188_SCT	20102549
1	ctg7180001733937_1022_SAC	20113722
1	ctg7180001733937_1787_SCT	20114487
1	ctg7180001733937_2351_SGT	20115051
1	ctg7180001589542_211_SCT	20118866
1	ctg7180001603194_3106_SCT	20123519
1	ctg7180001757316_4930_SAG	20141724
1	ctg7180001757316_3607_SCT	20143047
1	ctg7180001757316_2832_SAC	20143822
1	ctg7180001916918_2771_SAG	20149669
1	ctg7180001916918_2838_SCT	20149736
1	ctg7180001916918_8138_SGT	20155036
1	ctg7180001916918_8571_SGT	20155469
1	ctg7180001916918_8991_SGT	20155889
1	ctg7180001459579_2393_SGT	20174805
1	ctg7180001459579_3420_SAG	20175832
1	ctg7180001459579_4609_SAG	20177021
1	ctg7180001459579_12336_SCT	20184748
1	ESTNV_36853_78	20214672
1	ctg7180001279890_1047_SCT	20224045
1	ctg7180001916494_17357_SAG	20260296
1	ctg7180001916494_18577_SAC	20261516
1	ctg7180001916494_20447_SCT	20263386
1	ctg7180001916494_21164_SGT	20264103
1	ctg7180001874137_3825_SGT	20307919
1	ctg7180001874137_9554_SAG	20313648
1	ctg7180001806535_1217	20323192
1	ctg7180001806535_11345_SCT	20323557
1	ctg7180001806535_10961_SAG	20323941
1	ctg7180001806535_4580_SCT	20330322
1	ctg7180001806535_3044_SAC	20331858
1	ctg7180001280326_600_SAC	20347604
1	ctg7180001280326_666_SAG	20347670
1	ESTNV_30166_762	20350097
1	ctg7180001790305_557	20352140
1	ctg7180001807273_19116_SCT	20357428
1	ctg7180001807273_18404_SGT	20358140
1	ctg7180001807273_12011_SCT	20364532
1	ctg7180001807273_11380_SGT	20365163
1	ctg7180001807273_6202_SGT	20370341
1	ctg7180001807273_1973_SAG	20374570
1	ctg7180001650711_823_SAC	20378110
1	ctg7180001186702_202_SAG	20385594
1	ctg7180001186702_2263_SGT	20387655
1	ctg7180001793246_1897_SAG	20395452
1	ctg7180001793246_4360_SAC	20397915
1	ctg7180001912650_6187_SAC	20453800
1	ctg7180001541599_776_SAG	20456902
1	ctg7180001627024_2705_SAC	20460802
1	ctg7180001309190_497_SAG	20478599
1	ctg7180001863652_5200_SGT	20512757
1	ctg7180001863652_2761_SCT	20515196
1	ctg7180001863652_2451_SAG	20515506
1	ctg7180001647324_655_SAC	20526126
1	ctg7180001625132_456_SCT	20535258
1	ctg7180001810511_1494_SAG	20572191
1	ctg7180001810511_874_SAC	20572811
1	ctg7180001315417_859_SCT	20578873
1	ctg7180001875753_4172_SCT	20601483
1	ctg7180001544081_1675_SGT	20656226
1	ctg7180001826727_3618_SCT	20668140
1	ctg7180001834203_5731_SAC	20688618
1	ctg7180001935452_22910_SAC	20722971
1	ctg7180001935452_30389_SCT	20730450
1	ctg7180001906779_3937_SAG	20739578
1	ctg7180001906779_2481_SAC	20741034
1	ctg7180001873189_10890_SAG	20770089
1	ctg7180001873189_10290_SAG	20770689
1	ctg7180001873189_5721_SCT	20775258
1	ctg7180001841426_8385_SCT	20789838
1	ctg7180001936692_10621_SGT	20802218
1	ctg7180001936692_3555_SCT	20809284
1	ctg7180001936692_1657_SCT	20811182
1	ctg7180001868491_306_SAG	20818028
1	ctg7180001694954_3432_SAG	20820778
1	ctg7180001855312_1515_SAC	20843008
1	ctg7180001855312_1346_SCT	20843177
1	ctg7180001855312_531_SCT	20843992
1	ctg7180001307194_7323_SAC	20846500
1	ctg7180001307194_6055_SAG	20847768
1	ctg7180001307194_5625_SCT	20848198
1	ctg7180001307194_5603_SCT	20848220
1	ctg7180001307194_4028	20848661
1	ctg7180001307194_4779_SAC	20849044
1	ctg7180001307194_1288_SAC	20852535
1	ctg7180001307194_972_SGT	20852851
1	ctg7180001588914_2404_SAG	20855429
1	ctg7180001553185_523_SCT	20890672
1	ctg7180001553185_10027_SCT	20900176
1	ctg7180001915733_4296_SCT	20921084
1	ctg7180001888709_2492_SAG	20932588
1	ctg7180001888709_4841_SAG	20934937
1	ctg7180001888709_7606_SCT	20937702
1	ctg7180001888709_7724_SGT	20937820
1	ctg7180001915067_255_SAG	20942084
1	ctg7180001915067_626_SAG	20942455
1	ctg7180001915067_5133_SAG	20946962
1	ctg7180001915067_7156_SAG	20948985
1	ctg7180001915067_7918_SCT	20949747
1	ctg7180001800104_3784_SGT	20977517
1	ctg7180001925412_9357_SAC	20989860
1	ctg7180001925412_9468_SCT	20989971
1	ctg7180001822746_4271_SGT	20998569
1	ctg7180001822746_311_SCT	21002529
1	ctg7180001913386_13105_SGT	21005245
1	ctg7180001913386_7760_SAG	21010590
1	ctg7180001913386_6173_SAG	21012177
1	ctg7180001913386_3753_SAG	21014597
1	ctg7180001913386_1358_SAC	21016992
1	ctg7180001777426_2477_SAC	21024501
1	ctg7180001346196_365_SCT	21066849
1	ctg7180001644428_1019_SCT	21070476
1	ctg7180001644428_1198_SAG	21070655
1	ctg7180001845844_12511_SAG	21207311
1	ctg7180001845844_7669_SGT	21212153
1	ctg7180001845844_5630_SCT	21214192
1	ctg7180001807226_8978_SGT	21233617
1	ctg7180001310988_1042_SCT	21252714
1	ctg7180001812723_1667_SAG	21261478
1	ctg7180001911817_5561_SAC	21299082
1	ctg7180001585002_2745_SAC	21306647
1	ctg7180001424969_7684_SAC	21320828
1	ctg7180001924444_3788_SAC	21329020
1	ctg7180001857606_8760_SCT	21350377
1	ctg7180001829213_3720_SAG	21375681
1	ctg7180001856907_5661_SGT	21410028
1	ctg7180001210274_1285_SAC	21437313
1	ctg7180001389864_14996_SAC	21474201
1	ctg7180001389864_9759_SAG	21479438
1	ctg7180001389864_7659_SGT	21481538
1	ctg7180001389864_7117_SAG	21482080
1	ctg7180001389864_6793_SAC	21482404
1	ctg7180001389864_5744_SAC	21483453
1	ctg7180001389864_3716_SCT	21485481
1	ctg7180001927480_2872_SAC	21555275
1	ctg7180001927480_4390_SAC	21556793
1	ctg7180001927480_6916_SAG	21559319
1	ctg7180001927480_7762_SCT	21560165
1	ctg7180001927480_9276_SCT	21561679
1	ctg7180001927480_10729_SAC	21563132
1	ctg7180001500587_681_SAC	21600110
1	ctg7180001824743_11880_SAG	21617493
1	ctg7180001824743_12554_SAC	21618167
1	ctg7180001824743_13720_SAG	21619333
1	ctg7180001743965_2281_SAC	21625222
1	ctg7180001356777_688_SAC	21638933
1	ctg7180001356777_1241_SAC	21639486
1	ctg7180001356777_2909_SGT	21641154
1	ctg7180001838291_14578_SGT	21651027
1	ctg7180001838291_6026	21655558
1	ctg7180001808265_5904_SGT	21692209
1	ctg7180001878691_2068_SAG	21727768
1	ctg7180001908514_2639_SGT	21767554
1	ctg7180001678202_8723_SCT	21796991
1	ctg7180001930871_5067_SAG	21822018
1	ctg7180001930871_7392_SAG	21824343
1	ctg7180001930551_6180_SAG	21862764
1	ctg7180001706588_1047_SAC	21872083
1	ctg7180001706588_569_SAG	21872561
1	ctg7180001602573_482_SGT	21877087
1	ctg7180001774940_1301_SAG	21878748
1	ctg7180001855452_15221_SAG	21892717
1	ctg7180001855452_10119_SCT	21897819
1	ctg7180001855452_9618_SAC	21898320
1	ctg7180001855452_5799_SCT	21902164
1	ctg7180001855452_4858_SAC	21903105
1	ctg7180001855450_586_SAC	21914931
1	ctg7180001210192_7555_SAG	21927238
1	ctg7180001210192_10753_SGT	21930436
1	ctg7180001210192_11593_SAG	21931276
1	ctg7180001531978_3678_SAG	21932099
1	ctg7180001531978_2597_SAC	21933180
1	ctg7180001926958_1128_SAG	21938523
1	ctg7180001849484_18239_SAG	21989757
1	ctg7180001828191_6959_SAC	22004151
1	ctg7180001802212_17906_SCT	22017490
1	ctg7180001802212_12555_SCT	22022207
1	ctg7180001802212_8315_SCT	22026447
1	ctg7180001802212_8287_SAG	22026475
1	ctg7180001802212_8228_SCT	22026534
1	ctg7180001802212_6093_SAG	22028669
1	ctg7180001802212_1557_SAG	22033205
1	ctg7180001216772_1108_SAG	22044035
1	ctg7180001216772_960_SCT	22044183
1	ctg7180001216772_445_SCT	22044698
1	ctg7180001216772_247_SGT	22044896
1	ctg7180001809967_2019_SAG	22047215
1	ctg7180001909512_6724_SAG	22058370
1	GCR_hBin46188_Ctg1_237	22093059
1	ctg7180001819329_350_SAG	22095507
1	ctg7180001266409_1615_SCT	22100189
1	ctg7180001266409_2631_SCT	22101205
1	ctg7180001815252_15542_SGT	22109702
1	ctg7180001815252_11135_SGT	22114109
1	ctg7180001815252_4740_SAG	22120504
1	ctg7180001815252_4370_SAC	22120874
1	ctg7180001815252_2609_SCT	22122635
1	ctg7180001900133_9648_SGT	22134960
1	ctg7180001900133_10436_SGT	22135748
1	ctg7180001900133_10919_SAC	22136231
1	ctg7180001902247_1101_SAG	22148959
1	ctg7180001902247_7156_SAG	22155014
1	ctg7180001902247_7317_SGT	22155175
1	ctg7180001902247_7395_SAC	22155253
1	ctg7180001812332_6171_SAG	22168583
1	ctg7180001812332_5748_SCT	22169006
1	ctg7180001812332_2864_SCT	22171890
1	ctg7180001812332_1930_SAC	22172824
1	ctg7180001812332_269_SCT	22174485
1	ctg7180001831965_415_SGT	22175617
1	ctg7180001831965_2186_SAG	22177353
1	ctg7180001831965_2432_SAG	22177599
1	ctg7180001823126_15526_SCT	22178266
1	ctg7180001823126_13137_SCT	22180655
1	ctg7180001823126_13840	22191947
1	ctg7180001803380_2771_SGT	22215122
1	ctg7180001803380_5263_SAG	22217615
1	ctg7180001803380_5770_SCT	22218122
1	ctg7180001772755_889_SCT	22232876
1	ctg7180001887258_5854_SCT	22238482
1	ctg7180001887258_5816_SAG	22238520
1	ctg7180001887258_4804_SCT	22239532
1	ctg7180001887258_913_SAC	22243423
1	ctg7180001887258_670_SAC	22243666
1	ctg7180001901996_1938_SAG	22245703
1	ctg7180001901996_2172_SCT	22245937
1	ctg7180001901996_2525_SAG	22246290
1	ctg7180001284196_1321_SCT	22256404
1	ctg7180001284196_1645_SAG	22256728
1	ctg7180001284196_4738_SCT	22259821
1	ctg7180001825487_7675_SAG	22275085
1	ctg7180001798927_5157_SAC	22288165
1	ctg7180001743013_1153_SAC	22294575
1	ctg7180001833861_4957_SAG	22301306
1	ctg7180001833861_3914_SGT	22302349
1	ctg7180001833861_3475_SAC	22302788
1	ctg7180001552531_2298_SAG	22308839
1	ctg7180001552531_639_SAC	22310498
1	ctg7180001832482_1103_SGT	22313201
1	ctg7180001876307_785_SAG	22361705
1	ctg7180001892052_5318_SGT	22393586
1	ctg7180001803957_2375_SCT	22401325
1	ctg7180001803957_4884_SAG	22403834
1	ctg7180001803957_5843_SCT	22404793
1	ctg7180001803957_6463_SCT	22405411
1	ctg7180001803957_6600_SCT	22405548
1	ctg7180001803957_9015_SAG	22407963
1	ctg7180001829662_3459_SAG	22427082
1	ctg7180001340279_1061_SAG	22433421
1	ctg7180001929622_3180_SGT	22445627
1	ctg7180001341011_944_SCT	22453635
1	ctg7180001341011_1022_SAG	22453713
1	ctg7180001918317_3429_SAG	22485347
1	ctg7180001918317_1778_SAC	22486998
1	ctg7180001854632_766_SGT	22491154
1	ctg7180001913968_6273_SAC	22515496
1	ctg7180001853738_4775_SCT	22527244
1	ctg7180001907308_4384_SGT	22546142
1	ctg7180001907308_10883_SCT	22552641
1	ctg7180001927642_698_SCT	22562461
1	ctg7180001492670_2933_SGT	22677696
1	ctg7180001492670_8667_SCT	22683430
1	ctg7180001394588_2366_SAG	22695215
1	ctg7180001571031_2345_SAG	22720370
1	ctg7180001392039_110_SAG	22735508
1	ctg7180001392039_937_SAC	22736335
1	ctg7180001930506_5586_SAG	22743463
1	ctg7180001930506_3548_SCT	22745545
1	ctg7180001844247_285_SCT	22785864
1	ctg7180001228988_5289_SGT	22802386
1	ctg7180001228988_1484_SCT	22806191
1	ctg7180001846728_7484_SAG	22815190
1	ctg7180001657011_1512_SCT	22823788
1	ctg7180001657011_1086_SGT	22824214
1	ctg7180001614523_2040_SAC	22827360
1	ctg7180001614523_1366_SAC	22828034
1	ctg7180001546887_1161_SCT	22848862
1	ctg7180001862416_835_SCT	22857740
1	ctg7180001453466_2340_SCT	22862521
1	ctg7180001453466_1751_SGT	22863110
1	ctg7180001736381_488_SAG	22865380
1	ctg7180001736381_1021_SAG	22865913
1	ctg7180001842444_812_SGT	22868582
1	ctg7180001842444_2229_SCT	22869999
1	ctg7180001842444_4135_SAC	22871905
1	ctg7180001842444_5531_SAG	22873301
1	ctg7180001352325_896_SAC	22879920
1	ctg7180001352325_1451_SAC	22880475
1	ctg7180001794040_1287_SGT	22898319
1	ctg7180001837246_7367_SCT	22915142
1	ctg7180001809509_1760_SGT	22928059
1	ctg7180001335065_1236_SCT	22935034
1	ctg7180001805400_4674_SCG	22942584
1	ctg7180001805400_4355_SCT	22942903
1	ctg7180001805400_4318_SAG	22942940
1	ctg7180001820329_3489_SCT	22961234
1	ctg7180001310915_4884_SAG	22977017
1	ctg7180001915285_2376_SAG	22995207
1	ctg7180001915285_5509	22999099
1	ctg7180001915285_13602_SCT	23007125
1	ctg7180001915287_3719_SCT	23016373
1	ctg7180001847971_6557_SAC	23030297
1	ctg7180001900630_9153_SCT	23057815
1	ctg7180001199475_2586_SAG	23079095
1	ctg7180001842944_568_SAG	23082741
1	ctg7180001842944_2828_SGT	23085001
1	ctg7180001842944_8707_SGT	23090885
1	ctg7180001842945_3929_SAC	23103379
1	ctg7180001842945_4269_SGT	23103719
1	ctg7180001842945_5351_SCT	23104801
1	ctg7180001842945_6174_SAC	23105624
1	ctg7180001750511_349_SGT	23129606
1	ctg7180001750511_183_SAC	23129772
1	ctg7180001802558_801_SGT	23135473
1	ctg7180001897443_8743_SAG	23138232
1	ctg7180001887505_2709_SCT	23150686
1	ctg7180001887505_243_SAG	23153152
1	ctg7180001579942_1316_SCT	23154741
1	ctg7180001579942_1322_SAG	23154747
1	ctg7180001840241_394_SAC	23161808
1	ctg7180001873569_6009_SAG	23176792
1	ctg7180001820837_10867_SAG	23182336
1	ctg7180001820837_10752_SAC	23182451
1	ctg7180001820837_8054_SCT	23185149
1	ctg7180001820837_7595_SAC	23185608
1	ctg7180001921096_2090_SCT	23202614
1	ctg7180001841106_3254_SCT	23223575
1	ctg7180001841105_19819_SAG	23227453
1	ctg7180001841105_19754_SAG	23227518
1	ctg7180001841104_3065_SCT	23255148
1	ctg7180001928327_2668_SGT	23266549
1	ctg7180001806279_656_SAC	23273356
1	ctg7180001806279_917_SAC	23273617
1	ctg7180001806279_1897_SCT	23274597
1	ctg7180001806279_9257_SAG	23281957
1	ctg7180001887969_3543_SCT	23289246
1	ctg7180001790168_274_SGT	23302630
1	ctg7180001790168_833_SCT	23303189
1	ctg7180001790168_2430_SCT	23304786
1	ctg7180001790168_2450_SGT	23304806
1	ctg7180001790168_5604_SAG	23307960
1	ctg7180001790168_5877_SAC	23308233
1	ctg7180001790168_6986_SCT	23309342
1	ctg7180001917848_10002_SAG	23312143
1	ctg7180001835900_5505_SGT	23323569
1	ctg7180001835900_5229_SCT	23323845
1	ctg7180001305577_4312_SCT	23334018
1	ctg7180001305577_5079	23334820
1	ctg7180001729357_6871_SAG	23338724
1	ctg7180001729357_5238_SCT	23340357
1	ctg7180001811313_5178_SAG	23356239
1	ctg7180001811312_5534_SAC	23363050
1	ctg7180001651656_5473_SCT	23370372
1	ctg7180001893574_1278_SGT	23378841
1	ctg7180001893574_8215_SAG	23385778
1	ctg7180001893574_16279_SCT	23393842
1	ctg7180001893574_16495_SAG	23394058
1	ctg7180001893574_16570_SCT	23394133
1	ctg7180001893574_17441	23395039
1	ctg7180001893574_17705	23395303
1	ctg7180001818460_136_SAG	23396294
1	ctg7180001818460_1062_SAG	23397220
1	ctg7180001818460_3601_SGT	23399759
1	ctg7180001818460_5036_SAC	23401194
1	ctg7180001817544_4641_SAC	23407533
1	ctg7180001925675_1088_SAC	23417362
1	ctg7180001925675_6545_SCT	23422784
1	ctg7180001925675_6550_SAG	23422789
1	ctg7180001576095_9011_SAG	23448610
1	ctg7180001576095_7423_SAG	23450198
1	ctg7180001576095_10403_SCT	23452531
1	ctg7180001430123_4345_SCT	23478657
1	ctg7180001812164_7092_SGT	23506978
1	ctg7180001812164_2389_SAG	23511681
1	ctg7180001824980_266_SAG	23516472
1	ctg7180001824980_360_SCT	23516566
1	ctg7180001916812_23280_SCT	23542205
1	ctg7180001916812_21510_SCT	23543975
1	ctg7180001916812_20731_SGT	23544754
1	ctg7180001916812_12728_SCT	23552757
1	ctg7180001916812_11628_SAG	23553857
1	ctg7180001916812_8787_SGT	23556698
1	ctg7180001916812_8125_SAG	23557360
1	ctg7180001916812_3217_SGT	23562268
1	ctg7180001767600_812_SCT	23580730
1	ctg7180001767600_2981_SGT	23582899
1	ctg7180001767600_5252_SGT	23585170
1	ctg7180001767600_5634_SAG	23585552
1	ctg7180001767600_6496_SGT	23586414
1	ctg7180001767600_6533_SCT	23586451
1	ctg7180001767600_6670_SCT	23586588
1	ctg7180001800897_4982_SCT	23601386
1	ctg7180001800897_5704_SAG	23602108
1	ctg7180001800897_6572_SAC	23602976
1	ctg7180001800897_7147_SAG	23603551
1	ctg7180001808338_5078_SAG	23613607
1	ctg7180001450803_1014_SGT	23634398
1	ctg7180001557961_148_SAC	23681158
1	ctg7180001557961_2977_SCT	23683987
1	ctg7180001557961_4295_SCT	23685305
1	ctg7180001557961_4863_SAG	23685908
1	ctg7180001863691_8574_SGT	23691373
1	ctg7180001909184_9119_SGT	23749055
1	ctg7180001909184_11643_SCT	23751579
1	ctg7180001911749_4919_SGT	23766672
1	ctg7180001797453_6461_SAG	23799553
1	ctg7180001797453_10265_SCT	23803357
1	ctg7180001797453_16076_SGT	23809168
1	ctg7180001888042_15349_SCT	23822637
1	ctg7180001542892_3441_SCT	23878434
1	ctg7180001542892_1560_SAC	23880312
1	ctg7180001664431_1500_SAG	23886645
1	ctg7180001664431_2410_SAC	23887555
1	ctg7180001862929_3245_SAG	23891815
1	ctg7180001862929_1724_SGT	23893336
1	ctg7180001395810_912_SAG	23897364
1	ctg7180001934970_1830_SAC	23916711
1	ctg7180001934970_2123_SAC	23916999
1	ctg7180001934970_2978_SAC	23917854
1	ctg7180001934970_3196_SCT	23918072
1	ctg7180001934970_3418	23918334
1	ctg7180001934970_3566	23918482
1	ctg7180001934970_3661	23918577
1	ctg7180001934970_11883_SCT	23926759
1	ctg7180001401236_1389_SCT	23938299
1	ctg7180001401236_968_SCT	23938720
1	ctg7180001794526_2780_SCT	23945550
1	ctg7180001794526_3456_SCT	23946226
1	ctg7180001802216_5888_SAC	23960945
1	ctg7180001521726_7856_SAG	23984229
1	ctg7180001440359_865_SAC	24003934
1	ctg7180001806321_22813_SCT	24033877
1	ctg7180001806321_23192_SCT	24034256
1	ctg7180001887539_4637_SAG	24053587
1	ctg7180001401106_1074_SGT	24060591
1	ctg7180001735906_1209_SAG	24062270
1	ctg7180001735906_962_SCT	24062517
1	ctg7180001823202_2703_SGT	24087264
1	ctg7180001823202_2760_SCT	24087321
1	ctg7180001823202_3297_SCT	24087858
1	ctg7180001823202_5010_SGT	24089571
1	ctg7180001823202_5635_SAG	24090196
1	ctg7180001823202_7052_SAG	24091613
1	ctg7180001808350_6447_SGT	24097157
1	ctg7180001808350_6288_SGT	24097316
1	ctg7180001808350_5116_SGT	24098488
1	ctg7180001808350_3733_SAG	24099871
1	ctg7180001508161_6879_SAG	24106877
1	ctg7180001508161_6265_SCT	24107491
1	ctg7180001508161_4955_SAC	24108801
1	ctg7180001508161_4646_SGT	24109110
1	ctg7180001508161_3458_SCT	24110298
1	ctg7180001603309_822_SAG	24116719
1	ctg7180001521918_2921_SAG	24139425
1	ctg7180001896822_3483_SGT	24160212
1	ctg7180001276733_7944_SGT	24181609
1	ctg7180001276733_1459_SCT	24188094
1	ctg7180001917381_18702_SAG	24199924
1	ctg7180001917381_9073_SCT	24209553
1	ctg7180001917381_7293_SGT	24211333
1	ctg7180001279282_938_SAG	24219795
1	ctg7180001279282_4340_SAC	24223197
1	ctg7180001917380_14059_SGT	24227063
1	ctg7180001917380_6302_SAC	24234820
1	ctg7180001395881_217_SAG	24253268
1	ctg7180001579815_398_SCT	24258256
1	ctg7180001579815_712_SCT	24258570
1	ctg7180001579815_837_SAG	24258695
1	ctg7180001579815_923_SGT	24258781
1	ctg7180001579815_1947_SAC	24259805
1	ctg7180001579815_2215_SCT	24260073
1	ctg7180001579815_2331_SGT	24260189
1	ctg7180001579815_2465_SCT	24260323
1	ctg7180001579815_2636_SAG	24260494
1	ctg7180001579815_2675_SCT	24260533
1	ctg7180001579815_4217_SCT	24262075
1	ctg7180001852528_20329_SCT	24266766
1	ctg7180001852528_19082_SCT	24268013
1	ctg7180001852528_15818_SAG	24271277
1	ctg7180001852528_15391_SAC	24271704
1	ctg7180001852528_9848_SGT	24277247
1	ctg7180001852528_4822_SAG	24282273
1	ctg7180001852527_10464_SAG	24292041
1	ctg7180001852527_7023_SAG	24295482
1	ctg7180001852527_6585_SCT	24295920
1	ctg7180001852527_6394_SGT	24296111
1	ctg7180001852527_6111_SCT	24296394
1	ctg7180001852527_6072_SAG	24296433
1	ctg7180001852527_5717_SCT	24296788
1	ctg7180001852527_3811_SAG	24298694
1	ctg7180001852527_3039_SCT	24299466
1	ctg7180001852527_2395_SCT	24300110
1	ctg7180001852527_576_SCT	24301929
1	ctg7180001271035_1251_SCT	24304169
1	ctg7180001376097_1205_SAG	24307269
1	ctg7180001910625_6815_SGT	24330510
[truncated: 163,776 more rows]
