# Supplementary material for: Detecting Local Adaptation between North and South European Atlantic Salmon Populations
Source: Biology (Basel). 2022 Jun 19;11(6):933. doi: 10.3390/biology11060933 (PMC9219887; doi:10.3390/biology11060933)
Supplement: Supplementary file 1 [file biology-11-00933-s001.zip › Gabianetal_SuppM_gene_annotation.xlsx]

## Sheet: TODOS
SM gene annotation. Gene annotation was made depart from significant SNPs in at least in two haplotype based methods with the online tools SalmoBase (Samy et al., 2017) and DAVID (Huang et al., 2007).
Chromosome	Population	Mb	N SNPs	Name	Description	Position	Ontology_term - SalmoBase	Alias		Ontology_term - DAVID Bioinformatics Resources 6.8
ssa01	CAN_SCOT	15	3	CIGSSA_003911	Transmembrane protein 132C|hypothetical(predicted)	ssa01:130330814..130480548 (+ strand)	integral to membrane	tmem132c	0	Mus musculus	GO:0010923~negative regulation of phosphatase activity,
ssa01	CAN_SCOT	20	9	CIGSSA_002336	Low density lipoprotein receptor adapter protein 1-B|conserved(predicted)	ssa01:20783762..20860085 (+ strand)	-	ldlrap1-b	0	-	-
ssa01	ATL_SCOT - CAN-SCOT	25	3	CIGSSA_004177	Serine/threonine-protein kinase Nek6|conserved(predicted)	ssa01:146985944..147074612 (+ strand)	-	nek6	0	Danio rerio	GO:0006468~protein phosphorylation,GO:0016310~phosphorylation,
ssa01	ATL_SCOT	48	5	CIGSSA_005109	Chondroitin sulfate N-acetylgalactosaminyltransferase 2|conserved(predicted)	ssa01:48630802..48644433 (- strand)	endochondral ossification	csgalnact2	0	Danio rerio	GO:0015012~heparan sulfate proteoglycan biosynthetic process,GO:0050650~chondroitin sulfate proteoglycan biosynthetic process,
ssa01	ATL_SCOT	48	1	CIGSSA_002790	Phosphatidylinositide phosphatase SAC2|conserved(predicted)	ssa01:48565256..48602562 (+ strand)	-	inpp5f	0	Danio rerio	GO:0072583~clathrin-mediated endocytosis,GO:2001135~regulation of endocytic recycling,
ssa01	CAN_SCOT	48	2	CIGSSA_002782	Leucine rich repeat interacting protein 2|conserved(predicted)	ssa01:48264477..48290814 (+ strand)	-	lrrfip2	0	Danio rerio	GO:0006355~regulation of transcription, DNA-templated,
ssa01	ATL_SCOT	93	6	CIGSSA_003292	CUB and sushi domain-containing protein 1|hypothetical(predicted)	ssa01:93113727..93676309 (+ strand)	-	csmd1	0	Mus musculus	GO:0001964~startle response,GO:0042593~glucose homeostasis,
ssa01	ATL_SCOT	127	1	CIGSSA_003864	Astrotactin-2|conserved hypothetical(predicted)	ssa01:126687356..127141768 (+ strand)	-	astn2	0	Mus musculus	GO:0006810~transport,GO:0015031~protein transport,GO:0048105~establishment of body hair planar orientation,GO:2000009~negative regulation of protein localization to cell surface,
ssa01	CAN_SCOT	130	2	CIGSSA_006196	Uncharacterized protein|hypothetical(predicted)	ssa01:130585551..130592266 (- strand)	-	gsonmt00019255001	0	-	-
ssa03	ATL_SCOT	1	2	CIGSSA_018998	Protein tweety homolog|conserved(predicted)	ssa03:61622744..61689944 (- strand)	chloride channel complex	ttyh3a	0	Danio rerio	GO:0006810~transport,GO:0006811~ion transport,GO:0006821~chloride transport,
ssa03	CAN_SCOT	5	1	CIGSSA_016245	Nucleoprotein TPR|conserved(predicted)	ssa03:15030058..15063625 (+ strand)	-	tpr	0	Mus musculus	GO:0000122~negative regulation of transcription from RNA polymerase II promoter,GO:0000189~MAPK import into nucleus,GO:0006404~RNA import into nucleus,GO:0006405~RNA export from nucleus,GO:0006606~protein import into nucleus,GO:0006810~transport,GO:0006913~nucleocytoplasmic transport,GO:0006999~nuclear pore organization,GO:0007049~cell cycle,GO:0007067~mitotic nuclear division,GO:0007094~mitotic …
ssa03	ATL_SCOT	20	1	CIGSSA_016346	Disco-interacting protein 2 homolog C|conserved(predicted)	ssa03:20105127..20338705 (+ strand)	-	dip2c	0	Oryzias latipes	GO:0008152~metabolic process,
ssa03	CAN_SCOT	25	3	CIGSSA_016961	Proteasome (Prosome; macropain) 26S subunit; non-ATPase; 3|conserved(predicted)	ssa03:56579067..56589328 (+ strand)	enzyme regulator activity	psmd3	0	Danio rerio	GO:0006511~ubiquitin-dependent protein catabolic process,GO:0007417~central nervous system development,GO:0007420~brain development,GO:0008345~larval locomotory behavior,GO:0042176~regulation of protein catabolic process,GO:0071599~otic vesicle development,
ssa03	CAN_SCOT	59	3	CIGSSA_018885	[Pyruvate dehydrogenase (acetyl-transferring)] kinase isozyme 2; mitochondrial|conserved(predicted)	ssa03:56925215..56933776 (- strand)	-	pdk2	0	Mus musculus	GO:0005975~carbohydrate metabolic process,GO:0006006~glucose metabolic process,GO:0006111~regulation of gluconeogenesis,GO:0006468~protein phosphorylation,GO:0006885~regulation of pH,GO:0008286~insulin receptor signaling pathway,GO:0010510~regulation of acetyl-CoA biosynthetic process from pyruvate,GO:0010565~regulation of cellular ketone metabolic process,GO:0010906~regulation of glucose metabol…
ssa03	ATL_CAN	60	1	CIGSSA_018973	Coiled-coil domain-containing protein 43|conserved(predicted)	ssa03:60823020..60831916 (- strand)	-	ccdc43	0	-	-
ssa03	ATL_CAN	60	3	CIGSSA_017049	Uncharacterized protein C17orf104 homolog|conserved hypothetical(predicted)	ssa03:60802548..60826598 (+ strand)	-	gm1564	0	-	-
ssa04	ATL_SCOT - CAN-SCOT	28	5	CIGSSA_024135	Abcg4b protein|conserved hypothetical(predicted)	ssa04:28623720..28660381 (- strand)	-	abcg4b	0	Danio rerio	GO:0033344~cholesterol efflux
ssa04	ATL_SCOT	28	2	CIGSSA_022727	C2 domain-containing protein 2|predicted protein(predicted)	ssa04:28717287..28762264 (+ strand)	intracellular part	c2cd2	0	-	-
ssa04	ATL_SCOT - CAN-SCOT	43	2	CIGSSA_022723	Protein spinster homolog 2|conserved(predicted)	ssa04:28332071..28469115 (+ strand)	B cell homeostasis	spns2	0	Danio rerio	GO:0001569~patterning of blood vessels,GO:0001944~vasculature development,GO:0003143~embryonic heart tube morphogenesis,GO:0003319~cardioblast migration to the midline involved in heart rudiment formation,GO:0003376~sphingosine-1-phosphate signaling pathway,GO:0006810~transport,GO:0006869~lipid transport,GO:0048703~embryonic viscerocranium morphogenesis,GO:0055085~transmembrane transport,GO:00610…
ssa05	ATL_SCOT	95	1	CIGSSA_028974	Pituitary homeobox 2|conserved(predicted)	ssa05:25965303..26052143 (- strand)	-	pitx2	0	Salmo salar	GO:0007275~multicellular organism development,
ssa06	ATL_SCOT	57	9	CIGSSA_033021	Centrosomal protein of 85 kDa-like|predicted protein(predicted)	ssa06:57546400..57618339 (+ strand)	-	cep85l	0	-	-
ssa07	ATL_SCOT	4	1	CIGSSA_037983	Synaptotagmin-1|conserved(predicted)	ssa07:43519486..43749289 (+ strand)	-	syt1	0	Drosophila melanogaster	GO:0007268~chemical synaptic transmission,GO:0007269~neurotransmitter secretion,GO:0007317~regulation of pole plasm oskar mRNA localization,GO:0008345~larval locomotory behavior,GO:0016079~synaptic vesicle exocytosis,GO:0016192~vesicle-mediated transport,GO:0017158~regulation of calcium ion-dependent exocytosis,GO:0031340~positive regulation of vesicle fusion,GO:0048488~synaptic vesicle endocytos…
ssa07	ATL_SCOT	43	1	CIGSSA_037981	Ferric-chelate reductase 1|predicted protein(predicted)	ssa07:43369698..43382088 (+ strand)	oxidation-reduction process	frrs1	0	Salmo salar	GO:0055114~oxidation-reduction process,
ssa07	ATL_SCOT - CAN-SCOT	43	2	CIGSSA_037978	Uncharacterized protein|conserved hypothetical(predicted)	ssa07:43185062..43194705 (+ strand)	Fc-epsilon receptor signaling pathway	gsonmt00032907001	0	-	-
ssa07	ATL_SCOT	59	4	CIGSSA_037982	PRKC apoptosis WT1 regulator protein|predicted protein(predicted)	ssa07:43392750..43484023 (+ strand)	negative regulation of B cell proliferation	pawr	0	Danio rerio	GO:0006915~apoptotic process,GO:0043065~positive regulation of apoptotic process,GO:0043114~regulation of vascular permeability,
ssa09	ATL_SCOT	25	14	CIGSSA_045324	Nucleophosmin|predicted protein(predicted)	ssa09:58435757..58465632 (- strand)	-	npm1	0	Mus musculus	GO:0000055~ribosomal large subunit export from nucleus,GO:0000056~ribosomal small subunit export from nucleus,GO:0000448~cleavage in ITS2 between 5.8S rRNA and LSU-rRNA of tricistronic rRNA transcript (SSU-rRNA, 5.8S rRNA, LSU-rRNA),GO:0006281~DNA repair,GO:0006334~nucleosome assembly,GO:0006407~rRNA export from nucleus,GO:0006884~cell volume homeostasis,GO:0006913~nucleocytoplasmic transport,GO:…
ssa09	ATL_SCOT	25	1	CIGSSA_045016	Apoptosis-stimulating of p53 protein 1|conserved(predicted)	ssa09:32585014..32631371 (- strand)	-	ppp1r13b	0	Mus musculus	GO:0006915~apoptotic process,GO:0045786~negative regulation of cell cycle,GO:0072332~intrinsic apoptotic signaling pathway by p53 class mediator,GO:0097193~intrinsic apoptotic signaling pathway,GO:1901216~positive regulation of neuron death,
ssa09	ATL_SCOT	28	3	CIGSSA_043278	WD40 repeat-containing protein SMU1|conserved hypothetical(predicted)	ssa09:59993251..60014835 (+ strand)	histone methyltransferase complex	smu1	0	Drosophila melanogaster	GO:0000398~mRNA splicing, via spliceosome,GO:0007274~neuromuscular synaptic transmission,GO:0007528~neuromuscular junction development,GO:0072553~terminal button organization,
ssa09	ATL_SCOT	32	1	CIGSSA_045014	Disheveled-associated activator of morphogenesis 2|conserved(predicted)	ssa09:32477678..32568453 (- strand)	plasma membrane	daam2	0	Danio rerio	GO:0016043~cellular component organization,GO:0030036~actin cytoskeleton organization,
ssa09	ATL_SCOT	36	1	CIGSSA_043276	Polycomb group RING finger protein 3|conserved	ssa09:59591378..59648333 (+ strand)	transcription	pcgf3	0	Mus musculus	GO:0006351~transcription, DNA-templated,GO:0006355~regulation of transcription, DNA-templated,
ssa09	ATL_SCOT	53	3	CIGSSA_043227	DrMahya-1|conserved hypothetical	ssa09:53551475..53713056 (+ strand)	extracellular region	fst15	0	-	-
ssa09	ATL_SCOT	53	1	CIGSSA_043221	LIM and calponin homology domains-containing protein 1|predicted protein(predicted)	ssa09:52961407..53068297 (+ strand)	-	limch1	0	Mus musculus	O:0031032~actomyosin structure organization,
ssa09	ATL_SCOT - CAN-SCOT	59	6	CIGSSA_045334	Ankyrin repeat domain-containing protein 50|conserved(predicted)	ssa09:59084634..59138934 (- strand)	-	ankrd50	0	Danio rerio	GO:0006886~intracellular protein transport,GO:1990126~retrograde transport, endosome to plasma membrane,
ssa09	ATL_SCOT - CAN-SCOT	59	12	CIGSSA_043270	Protocadherin Fat 4|conserved(predicted)	ssa09:59183502..59285189 (+ strand)	imaginal disc-derived wing morphogenesis	fat4	0	Danio rerio	GO:0007156~homophilic cell adhesion via plasma membrane adhesion molecules,
ssa09	ATL_SCOT	68	2	CIGSSA_043279	TBC1 domain family member 2A|predicted protein(predicted)	ssa09:60025945..60058488 (+ strand)	-	tbc1d2	0	Danio rerio	GO:0006886~intracellular protein transport,GO:0031338~regulation of vesicle fusion,GO:0090630~activation of GTPase activity,
ssa09	CAN_SCOT	112	1	CIGSSA_044147	T-complex protein 1 subunit zeta|conserved	ssa09:112691596..112716349 (+ strand)	zona pellucida receptor complex	cct6a	0	Danio rerio	GO:0006457~protein folding,
ssa09	ATL_SCOT	117	1	CIGSSA_046259	Clathrin heavy chain|conserved	ssa09:117303350..117361341 (- strand)	compound eye retinal cell programmed cell death	cltcb	0	Danio rerio	GO:0006886~intracellular protein transport,GO:0016192~vesicle-mediated transport,
ssa09	ATL_SCOT	130	1	CIGSSA_045325	T-cell leukemia associated homeodomain protein Tlx3a|conserved hypothetical(predicted)	ssa09:58468173..58484925 (- strand)	-	tlx2	0	Danio rerio	GO:0006355~regulation of transcription, DNA-templated,GO:0048839~inner ear development,
ssa10	CAN_SCOT	10	1	CIGSSA_051680	Protein FAM150A|hypothetical(predicted)	ssa10:10665803..10678967 (- strand)	-	fam150a	0	Mus musculus	GO:0010976~positive regulation of neuron projection development,GO:0070374~positive regulation of ERK1 and ERK2 cascade,GO:0070378~positive regulation of ERK5 cascade,
ssa10	CAN_SCOT	10	1	CIGSSA_052850	Nuclear pore complex protein Nup205|hypothetical; weakly similar(predicted)	ssa10:97661794..97676649 (- strand)	mitotic nuclear envelope disassembly	nup205	0	Danio rerio	GO:0000059~protein import into nucleus, docking,GO:0006999~nuclear pore organization,
ssa10	CAN_SCOT	12	1	CIGSSA_050051	Protein FAM163A|conserved hypothetical(predicted)	ssa10:12582563..12607505 (+ strand)	-	fam163a	0	-	-
ssa10	CAN_SCOT	25	2	CIGSSA_050022	Obscurin-MLCK|conserved hypothetical(predicted)	ssa10:10719085..10825276 (+ strand)	nucleus	obscna	0	Danio rerio	GO:0006468~protein phosphorylation,GO:0007517~muscle organ development,GO:0016310~phosphorylation,GO:0035023~regulation of Rho protein signal transduction,
ssa10	ATL_SCOT	43	1	CIGSSA_050714	Oxysterol-binding protein-related protein 5|conserved(predicted)	ssa10:57265230..57397898 (+ strand)	-	osbpl5	0	Danio rerio	GO:0006810~transport,GO:0006869~lipid transport,
ssa10	CAN_SCOT	60	1	CIGSSA_051679	TGF-beta-activated kinase 1 and MAP3K7-binding protein 3|predicted protein(predicted)	ssa10:10577964..10600979 (- strand)	-	tab3	0	Danio rerio	GO:0016310~phosphorylation,
ssa10	CAN_SCOT	97	1	CIGSSA_051263	Atp6v1e1 protein|conserved(predicted)	ssa10:97788093..97794951 (+ strand)	-	atp6v1e1b	0	Danio rerio	GO:0015991~ATP hydrolysis coupled proton transport,GO:0031101~fin regeneration,GO:0033336~caudal fin development,GO:0060036~notochord cell vacuolation,GO:0060041~retina development in camera-type eye,
ssa11	ATL_SCOT - CAN-SCOT	1	14	CIGSSA_055818	Proline--tRNA ligase|conserved(predicted)	ssa11:1193541..1252589 (+ strand)	ribonucleoprotein complex	atts-glupro	0	-	-
ssa11	ATL_SCOT - CAN-SCOT	1	2	CIGSSA_055820	Lactoylglutathione lyase|conserved(predicted)	ssa11:1276460..1320135 (+ strand)	negative regulation of apoptotic process	glo1	0	Mus musculus	GO:0005975~carbohydrate metabolic process,GO:0006357~regulation of transcription from RNA polymerase II promoter,GO:0006749~glutathione metabolic process,GO:0009438~methylglyoxal metabolic process,GO:0019243~methylglyoxal catabolic process to D-lactate via S-lactoyl-glutathione,GO:0030316~osteoclast differentiation,GO:0043066~negative regulation of apoptotic process,
ssa11	ATL_SCOT - CAN-SCOT	1	16	CIGSSA_057338	WD repeat-containing protein 43|conserved(predicted)	ssa11:1088247..1147903 (- strand)	-	wdr43	0	Danio rerio	GO:0000003~reproduction,GO:0000132~establishment of mitotic spindle orientation,GO:0001525~angiogenesis,GO:0001570~vasculogenesis,GO:0007097~nuclear migration,GO:0031023~microtubule organizing center organization,GO:0042254~ribosome biogenesis,GO:0047496~vesicle transport along microtubule,GO:0048703~embryonic viscerocranium morphogenesis,GO:0060218~hematopoietic stem cell differentiation,GO:2000…
ssa11	ATL_SCOT - CAN-SCOT	1	12	CIGSSA_055823	Zgc:110105|conserved(predicted)	ssa11:1438709..1497047 (+ strand)	binding	zfand3	0	-	-
ssa11	ATL_SCOT	5	1	CIGSSA_057366				lrp6	0	Takifugu rubripes	GO:0044332~Wnt signaling pathway involved in dorsal/ventral axis specification,GO:0060059~embryonic retina morphogenesis in camera-type eye,GO:0060070~canonical Wnt signaling pathway,
ssa11	ATL_SCOT	10	2	CIGSSA_055831	Synaptotagmin-14|conserved(predicted)	ssa11:4029628..4280719 (+ strand)	-	syt24	0	-	-
ssa11	ATL_SCOT - CAN-SCOT	51	2	CIGSSA_055824	MAM domain-containing glycosylphosphatidylinositol anchor protein 1|conserved(predicted)	ssa11:1634593..2109472 (+ strand)	spinal cord motor neuron differentiation	mdga1	0	Mus musculus	GO:0001764~neuron migration,GO:0007275~multicellular organism development,GO:0007399~nervous system development,GO:0021799~cerebral cortex radially oriented cell migration,GO:0030154~cell differentiation,GO:0051964~negative regulation of synapse assembly,
ssa11	ATL_SCOT	58	1	CIGSSA_055848	Protein kinase C-binding protein NELL1|conserved(predicted)	ssa11:5515344..6045246 (+ strand)	perikaryon	nell1	0	Mus musculus	GO:0010468~regulation of gene expression,GO:0030154~cell differentiation,GO:0030501~positive regulation of bone mineralization,GO:0033689~negative regulation of osteoblast proliferation,GO:0043065~positive regulation of apoptotic process,GO:0045667~regulation of osteoblast differentiation,GO:0045669~positive regulation of osteoblast differentiation,GO:0045778~positive regulation of ossification,G…
ssa11	ATL_SCOT - CAN-SCOT	61	7	CIGSSA_055817	tRNA (adenine(58)-N(1))-methyltransferase; mitochondrial|predicted protein(predicted)	ssa11:1166567..1178997 (+ strand)	protein binding	trmt61b	0	Danio rerio	GO:0030488~tRNA methylation,
ssa11	ATL_SCOT - CAN-SCOT	77	2	CIGSSA_056993	Disks large homolog 4|conserved(predicted)	ssa11:77076360..77187275 (+ strand)	-	dlg4	0	Mus musculus	GO:0002091~negative regulation of receptor internalization,GO:0006461~protein complex assembly,GO:0007204~positive regulation of cytosolic calcium ion concentration,GO:0007626~locomotory behavior,GO:0016188~synaptic vesicle maturation,GO:0035176~social behavior,GO:0035418~protein localization to synapse,GO:0035641~locomotory exploration behavior,GO:0042220~response to cocaine,GO:0043113~receptor …
ssa12	ATL_SCOT	32	1	CIGSSA_063584	Zgc:100903|conserved(predicted)	ssa12:36509881..36532258 (- strand)	regulation of interleukin-8 production	pltp	0	Danio rerio	GO:0006629~lipid metabolic process,
ssa12	ATL_SCOT	56	1	CIGSSA_061951	Phosphorylated CTD-interacting factor 1|conserved(predicted)	ssa12:36548174..36607851 (+ strand)	-	pcif1	0	Mus musculus	GO:0010923~negative regulation of phosphatase activity,
ssa13	ATL_CAN	65	2	CIGSSA_067684	Rho GTPase-activating protein 32|hypothetical(predicted)	ssa13:65536518..65778530 (+ strand)	cell cortex	arghap32	0	-	-
ssa14	ATL_SCOT	15	1	CIGSSA_075128	S100-A14|conserved hypothetical(predicted)	ssa14:61593626..61627699 (- strand)	positive regulation of granulocyte chemotaxis	s10ae	0	-	-
ssa14	ATL_SCOT	24	1	CIGSSA_075129	Tyrosine-protein phosphatase non-receptor type substrate 1|hypothetical(predicted)	ssa14:61649217..61663878 (- strand)	-	sirpa	0	Mus musculus	GO:0002244~hematopoietic progenitor cell differentiation,GO:0006910~phagocytosis, recognition,GO:0006911~phagocytosis, engulfment,GO:0006928~movement of cell or subcellular component,GO:0007010~cytoskeleton organization,GO:0007015~actin filament organization,GO:0007160~cell-matrix adhesion,GO:0016477~cell migration,GO:0050766~positive regulation of phagocytosis,
ssa14	ATL_SCOT	58	1	CIGSSA_075230	Thyroid hormone receptor beta|conserved(predicted)	ssa14:68279200..68410343 (- strand)	-	thrb	0	Salmo salar	GO:0006351~transcription, DNA-templated,
ssa14	CAN_SCOT	76	1	CIGSSA_075353	Uncharacterized protein|hypothetical(predicted)	ssa14:76705822..76709837 (- strand)	-	gsonmt00049183001	0	-	-
ssa15	CAN_SCOT	36	1	CIGSSA_079459	1-phosphatidylinositol 4; 5-bisphosphate phosphodiesterase eta-2|hypothetical; weakly similar(predicted)	ssa15:95703668..95894587 (+ strand)	-	plch2	0	Mus musculus	GO:0006629~lipid metabolic process,GO:0007165~signal transduction,GO:0016042~lipid catabolic process,GO:0035556~intracellular signal transduction,GO:0046488~phosphatidylinositol metabolic process,
ssa15	ATL_SCOT	66	2	CIGSSA_080580	Espin|conserved(predicted)	ssa15:66159516..66267032 (- strand)	-	espn	0	Danio rerio	O:0051017~actin filament bundle assembly,
ssa15	ATL_SCOT	78	2	CIGSSA_080784	Histone deacetylase 7|conserved(predicted)	ssa15:78374371..78462485 (- strand)	-	hdac7	0	Mus musculus	GO:0000122~negative regulation of transcription from RNA polymerase II promoter,GO:0001570~vasculogenesis,GO:0006325~chromatin organization,GO:0006351~transcription, DNA-templated,GO:0006355~regulation of transcription, DNA-templated,GO:0006954~inflammatory response,GO:0007043~cell-cell junction assembly,GO:0007399~nervous system development,GO:0016569~covalent chromatin modification,GO:0030183~B…
ssa16	ATL_SCOT	21	1	CIGSSA_083860	N-terminal EF-hand calcium-binding protein 2|conserved(predicted)	ssa16:30002631..30134333 (+ strand)	-	necab2	0	Rattus norvegicus	GO:0019722~calcium-mediated signaling,
ssa16	ATL_SCOT	29	3	CIGSSA_085235	Calretinin|conserved(predicted)	ssa16:29882652..29900413 (- strand)	-	calb2	0	Mus musculus	GO:0051480~regulation of cytosolic calcium ion concentration,
ssa16	ATL_SCOT	29	2	CIGSSA_085228	Uncharacterized protein|conserved hypothetical(predicted)	ssa16:29257897..29306922 (- strand)	-	gsonmt00002403001	0	-	-
ssa16	ATL_SCOT	29	12	CIGSSA_083859	Hydrocephalus-inducing protein homolog|predicted protein(predicted)	ssa16:29918671..30000744 (+ strand)	cilium movement	hydin	0	Danio rerio	GO:0003341~cilium movement,
ssa16	ATL_SCOT	34	28	CIGSSA_085229	Myocyte-specific enhancer factor 2A|conserved(predicted)	ssa16:29315717..29451519 (- strand)	-	mef2a	0	Mus musculus	GO:0000002~mitochondrial genome maintenance,GO:0000122~negative regulation of transcription from RNA polymerase II promoter,GO:0000165~MAPK cascade,GO:0006351~transcription, DNA-templated,GO:0006355~regulation of transcription, DNA-templated,GO:0006915~apoptotic process,GO:0007275~multicellular organism development,GO:0007399~nervous system development,GO:0010613~positive regulation of cardiac mu…
ssa16	ATL_SCOT	56	1	CIGSSA_085238	Serine/threonine-protein kinase H1|conserved(predicted)	ssa16:30194175..30207349 (- strand)	calcium- and calmodulin-dependent protein kinase complex	pskh1	0	Danio rerio	GO:0006468~protein phosphorylation,GO:0016310~phosphorylation,
ssa17	ATL_CAN	1	2	CIGSSA_089957	Trafficking protein particle complex subunit 10|conserved(predicted)	ssa17:5536218..5559503 (- strand)	sodium ion transmembrane transport	trappc10	0	Mus musculus	GO:0006810~transport,GO:0006891~intra-Golgi vesicle-mediated transport,GO:0016192~vesicle-mediated transport,GO:0034498~early endosome to Golgi transport,
ssa17	ATL_SCOT	4	2	CIGSSA_088719	Zgc:112493 protein|hypothetical(predicted)	ssa17:4490429..4516957 (+ strand)	barbed-end actin filament capping	cpb2	0	Danio rerio	GO:0006508~proteolysis,GO:0042730~fibrinolysis,
ssa17	ATL_CAN	5	1	CIGSSA_088733	Glycogen synthase kinase 3|conserved(predicted)	ssa17:5377567..5529587 (+ strand)	chaeta morphogenesis	gsk3b	0	Danio rerio	GO:0001525~angiogenesis,GO:0001947~heart looping,GO:0003146~heart jogging,GO:0006468~protein phosphorylation,GO:0016310~phosphorylation,
ssa17	ATL_SCOT	12	2	CIGSSA_088840	Calsequestrin|conserved(predicted)	ssa17:12937885..12955619 (+ strand)	-	casq2	0	Mus musculus	GO:0002027~regulation of heart rate,GO:0006937~regulation of muscle contraction,GO:0010649~regulation of cell communication by electrical coupling,GO:0010880~regulation of release of sequestered calcium ion into cytosol by sarcoplasmic reticulum,GO:0010881~regulation of cardiac muscle contraction by regulation of the release of sequestered calcium ion,GO:0043267~negative regulation of potassium i…
ssa17	ATL_SCOT	12	2	CIGSSA_090047	Vangl1|conserved hypothetical(predicted)	ssa17:12960480..13016266 (- strand)	lateral plasma membrane	vangl1	0	Danio rerio	GO:0007275~multicellular organism development,
ssa17	ATL_SCOT	12	1	CIGSSA_090048	Vangl1|conserved hypothetical(predicted)	ssa17:12960480..13016266 (- strand)	lateral plasma membrane	vangl2	0	Danio rerio	GO:0000132~establishment of mitotic spindle orientation,GO:0000902~cell morphogenesis,GO:0001654~eye development,GO:0001736~establishment of planar polarity,GO:0001756~somitogenesis,GO:0001764~neuron migration,GO:0001839~neural plate morphogenesis,GO:0001841~neural tube formation,GO:0003401~axis elongation,GO:0007015~actin filament organization,GO:0007163~establishment or maintenance of cell pola…
ssa17	ATL_SCOT	12	1	CIGSSA_090049	Vangl1|conserved hypothetical(predicted)	ssa17:12960480..13016266 (- strand)	lateral plasma membrane	vangl3	0	-	-
ssa17	ATL_SCOT	12	2	CIGSSA_090050	Vangl1|conserved hypothetical(predicted)	ssa17:12960480..13016266 (- strand)	lateral plasma membrane	vangl4	0	-	-
ssa18	ATL_SCOT	6	1	CIGSSA_092658	Peroxisome proliferator-activated receptor gamma coactivator-related protein 1|hypothetical; weakly similar(predicted)	ssa18:4398090..4493574 (+ strand)	cellular response to fatty acid	pprc1	0	Danio rerio	GO:0045944~positive regulation of transcription from RNA polymerase II promoter,GO:0051091~positive regulation of sequence-specific DNA binding transcription factor activity,
ssa18	ATL_SCOT - CAN-SCOT	21	1	CIGSSA_093469	Prefoldin subunit 2|conserved(predicted)	ssa18:59026204..59032237 (+ strand)	-	pfdn2	0	Danio rerio	GO:0006457~protein folding,
ssa19	CAN_SCOT	8	1	CIGSSA_096823	Leucine-rich repeat; immunoglobulin-like and transmembrane domains 1|conserved hypothetical(predicted)	ssa19:8165980..8185381 (+ strand)	-	lrit1a	0	-	-
ssa20	ATL_CAN	12	1	CIGSSA_102235	Caspase recruitment domain-containing protein 9|predicted protein(predicted)	ssa20:12876356..12881622 (- strand)	-	card9	0	Salmo salar	GO:0042981~regulation of apoptotic process,
ssa20	CAN_SCOT	29	1	CIGSSA_102872	MDS1 and EVI1 complex locus protein EVI1|conserved(predicted)	ssa20:51377119..51576794 (- strand)	-	mecom	0	Danio rerio	GO:0006355~regulation of transcription, DNA-templated,GO:0035776~pronephric proximal tubule development,GO:0035777~pronephric distal tubule development,GO:0048701~embryonic cranial skeleton morphogenesis,GO:0048702~embryonic neurocranium morphogenesis,GO:0048703~embryonic viscerocranium morphogenesis,GO:0048793~pronephros development,GO:0072196~proximal/distal pattern formation involved in pronep…
ssa20	CAN_SCOT	51	1	CIGSSA_101587	Zgc:158328|conserved hypothetical(predicted)	ssa20:51275423..51370474 (+ strand)	-	zgc:158328	0	-	-
ssa20	ATL_SCOT	61	1	CIGSSA_101013	Small G protein signaling modulator 1|conserved(predicted)	ssa20:13735203..13822203 (+ strand)	-	sgsm1	0	Mus musculus	GO:0006886~intracellular protein transport,GO:0031338~regulation of vesicle fusion,GO:0045944~positive regulation of transcription from RNA polymerase II promoter,GO:0090630~activation of GTPase activity,
ssa21	ATL_SCOT	13	1	CIGSSA_105802	Sodium channel protein type 2 subunit alpha|conserved(predicted)	ssa21:15448028..15481970 (+ strand)	ATP binding	scn2a	0	Mus musculus	GO:0006814~sodium ion transport,GO:0007399~nervous system development,GO:0008627~intrinsic apoptotic signaling pathway in response to osmotic stress,GO:0019228~neuronal action potential,GO:0035725~sodium ion transmembrane transport,GO:0051402~neuron apoptotic process,GO:0086010~membrane depolarization during action potential,
ssa21	ATL_SCOT	15	1	CIGSSA_105808	Beta-1; 3-galactosyltransferase 1|conserved hypothetical(predicted)	ssa21:15718811..15844180 (+ strand)	endoplasmic reticulum	b3galt1	0	Oryzias latipes	GO:0006486~protein glycosylation,
ssa21	ATL_SCOT	16	4	CIGSSA_105813	Collagen type XXVIII alpha 1 a|conserved hypothetical(predicted)	ssa21:16058897..16093362 (+ strand)	-	col28a1a	0	-	-
ssa21	ATL_SCOT	41	1	CIGSSA_106830	CLIP-associating protein 1|conserved(predicted)	ssa21:41277113..41426151 (- strand)	-	clasp1	0	Mus musculus	GO:0000226~microtubule cytoskeleton organization,GO:0001578~microtubule bundle formation,GO:0006903~vesicle targeting,GO:0007020~microtubule nucleation,GO:0007026~negative regulation of microtubule depolymerization,GO:0007030~Golgi organization,GO:0007049~cell cycle,GO:0007052~mitotic spindle organization,GO:0007067~mitotic nuclear division,GO:0010458~exit from mitosis,GO:0010470~regulation of ga…
ssa21	CAN_SCOT	50	1	CIGSSA_106235	FERM; RhoGEF and pleckstrin domain-containing protein 1|conserved(predicted)	ssa21:50061547..50210939 (+ strand)	synapse	farp1	0	Danio rerio	GO:0035023~regulation of Rho protein signal transduction,
ssa22	ATL_SCOT	21	5	CIGSSA_108521	Coiled-coil domain-containing protein 3|conserved(predicted)	ssa22:21057713..21100558 (+ strand)	-	ccdc3	0	Mus musculus	GO:0045600~positive regulation of fat cell differentiation,GO:0046889~positive regulation of lipid biosynthetic process,
ssa22	ATL_SCOT	21	6	CIGSSA_108524	Uncharacterized protein|conserved hypothetical(predicted)	ssa22:21285792..21336584 (+ strand)	membrane	gsonmt00006110001	0	-	-
ssa22	ATL_SCOT	21	2	CIGSSA_109442	Calcium/calmodulin-dependent protein kinase type 1|conserved hypothetical(predicted)	ssa22:21119854..21207608 (- strand)	-	kcc1a	0	-	-
ssa22	ATL_SCOT	25	4	CIGSSA_109445	Zgc:56685 protein|conserved hypothetical(predicted)	ssa22:21350273..21398044 (- strand)	-	phc2b	0	-	-
ssa22	CAN_SCOT	28	2	CIGSSA_108626	Selenocysteine-specific elongation factor|conserved(predicted)	ssa22:28793354..28851437 (+ strand)	-	eefsec	0	Danio rerio	GO:0006412~translation,GO:0006414~translational elongation,
ssa22	ATL_SCOT	147	5	CIGSSA_108522	Serine/threonine-protein kinase Nek4|hypothetical(predicted)	ssa22:21207425..21220127 (+ strand)	-	nek4	0	Danio rerio	GO:0006468~protein phosphorylation,GO:0016310~phosphorylation,
ssa24	CAN_SCOT	4	1	CIGSSA_114350	Serine/threonine-protein phosphatase|conserved(predicted)	ssa24:25172569..25176365 (+ strand)	filamentous growth of a population of unicellular organisms in response to starvation	ppp6c	0	Danio rerio	GO:0001878~response to yeast,
ssa24	ATL_SCOT	5	3	CIGSSA_114357	NMDA receptor synaptonuclear-signaling and neuronal migration factor|conserved(predicted)	ssa24:25989440..26015428 (+ strand)	cytoplasm	nelfb	0	Danio rerio	GO:0034244~negative regulation of transcription elongation from RNA polymerase II promoter,GO:0045892~negative regulation of transcription, DNA-templated,
ssa24	ATL_SCOT	23	1	CIGSSA_114324	Hermansky-Pudlak syndrome 4 protein homolog|hypothetical; weakly similar(predicted)	ssa24:23939096..23942974 (+ strand)	platelet dense granule	hps4	0	Mus musculus	GO:0006605~protein targeting,GO:0006996~organelle organization,GO:0007040~lysosome organization,GO:0007596~blood coagulation,GO:0030318~melanocyte differentiation,GO:0050821~protein stabilization,GO:1903232~melanosome assembly,GO:1903955~positive regulation of protein targeting to mitochondrion,
ssa24	ATL_SCOT - CAN-SCOT	25	4	CIGSSA_115024	Adhesion G-protein coupled receptor D2|conserved hypothetical(predicted)	ssa24:25495175..25519053 (- strand)	-	adgrd2	0	Danio rerio	GO:0007166~cell surface receptor signaling pathway,GO:0007186~G-protein coupled receptor signaling pathway,
ssa24	ATL_SCOT	25	1	CIGSSA_115029	Bcl2l protein|hypothetical(predicted)	ssa24:25870452..25872737 (- strand)	protein binding	bcl2l1	0	Danio rerio	GO:0001894~tissue homeostasis,GO:0008630~intrinsic apoptotic signaling pathway in response to DNA damage,GO:0030878~thyroid gland development,GO:0042981~regulation of apoptotic process,GO:0043066~negative regulation of apoptotic process,GO:0043154~negative regulation of cysteine-type endopeptidase activity involved in apoptotic process,GO:0097192~extrinsic apoptotic signaling pathway in absence o…
ssa24	ATL_SCOT - CAN-SCOT	25	2	CIGSSA_115026	Crb2|conserved hypothetical(predicted)	ssa24:25818064..25844159 (- strand)	-	crb2a	0	Danio rerio	GO:0001707~mesoderm formation,GO:0007156~homophilic cell adhesion via plasma membrane adhesion molecules,GO:0007157~heterophilic cell-cell adhesion via plasma membrane cell adhesion molecules,GO:0007420~brain development,GO:0016337~single organismal cell-cell adhesion,GO:0021591~ventricular system development,GO:0043010~camera-type eye development,GO:0045176~apical protein localization,GO:0045197…
ssa24	ATL_SCOT	25	1	CIGSSA_115870	Ectonucleoside triphosphate diphosphohydrolase 2|hypothetical; weakly similar(predicted)	ssa24:25980044..25981969 (+ strand)	G-protein coupled receptor signaling pathway	enp2	0	Saccharomyces cerevisiae	GO:0000462~maturation of SSU-rRNA from tricistronic rRNA transcript (SSU-rRNA, 5.8S rRNA, LSU-rRNA),GO:0006364~rRNA processing,GO:0042254~ribosome biogenesis,GO:0042274~ribosomal small subunit biogenesis,
ssa24	ATL_SCOT	25	2	CIGSSA_115033	FK506-binding protein 15|conserved(predicted)	ssa24:25915177..25934489 (- strand)	-	fkbp15	0	Mus musculus	GO:0006457~protein folding,GO:0006810~transport,GO:0006897~endocytosis,GO:0010923~negative regulation of phosphatase activity,
ssa24	ATL_SCOT - CAN-SCOT	25	5	CIGSSA_114351	Golgin subfamily A member 1|predicted protein(predicted)	ssa24:25179346..25196010 (+ strand)	perinuclear region of cytoplasm	golga1	0	Danio rerio	GO:0000042~protein targeting to Golgi,
ssa24	ATL_SCOT - CAN-SCOT	25	2	CIGSSA_115025	LIM/homeobox protein Lhx2|conserved(predicted)	ssa24:25671005..25682121 (- strand)	spinal cord motor neuron differentiation	lhx2	0	Xenopus laevis	GO:0006355~regulation of transcription, DNA-templated,
ssa24	ATL_SCOT	25	1	CIGSSA_114356	Zgc:55461|conserved(predicted)	ssa24:25866703..25869575 (+ strand)	structural constituent of cytoskeleton	zgc:55461	0	Danio rerio	GO:0007017~microtubule-based process,
ssa24	ATL_SCOT	26	9	CIGSSA_114360	N-type calcium channel alpha 1B subunit|conserved hypothetical(predicted)	ssa24:26055597..26295912 (+ strand)	cerebellar Purkinje cell differentiation	cacna1ba	0	Danio rerio	GO:0006810~transport,GO:0006811~ion transport,GO:0006816~calcium ion transport,GO:0034765~regulation of ion transmembrane transport,GO:0055085~transmembrane transport,GO:0070588~calcium ion transmembrane transport,GO:0086010~membrane depolarization during action potential,
ssa24	ATL_SCOT - CAN-SCOT	32	2	CIGSSA_114431	Milk fat globule-EGF factor 8 protein|conserved(predicted)	ssa24:34221071..34434314 (+ strand)	positive regulation of cell-substrate adhesion	mfge8b	0	-	-
ssa24	ATL_SCOT - CAN-SCOT	34	24	CIGSSA_114432	Hyaluronan and proteoglycan link protein 1|conserved(predicted)	ssa24:34565623..34647664 (+ strand)	extracellular matrix organization	hapln1	0	Mus musculus	GO:0001501~skeletal system development,GO:0007155~cell adhesion,GO:0007417~central nervous system development,GO:0098779~mitophagy in response to mitochondrial depolarization,
ssa24	ATL_SCOT - CAN-SCOT	34	8	CIGSSA_115109	Versican core protein|hypothetical; weakly similar(predicted)	ssa24:34641077..34687942 (- strand)	-	vcan	0	Mus musculus	GO:0001501~skeletal system development,GO:0001649~osteoblast differentiation,GO:0001657~ureteric bud development,GO:0007155~cell adhesion,GO:0007417~central nervous system development,GO:0007507~heart development,GO:0043666~regulation of phosphoprotein phosphatase activity,
ssa24	ATL_SCOT - CAN-SCOT	57	2	CIGSSA_115020	Olfactomedin-like protein 2A|conserved(predicted)	ssa24:25258915..25275414 (- strand)	-	ofml2a	0	-	-
ssa24	ATL_SCOT	60	1	CIGSSA_115013	Calcium-binding mitochondrial carrier protein SCaMC-2|conserved(predicted)	ssa24:24934845..24945440 (- strand)	-	slc25a25	0	Oryzias latipes	GO:0055085~transmembrane transport,
ssa24	ATL_SCOT - CAN-SCOT	61	1	CIGSSA_114352	60S ribosomal protein L35|conserved hypothetical(predicted)	ssa24:25196071..25198371 (+ strand)	mRNA binding	rpl35	0	Salmo salar	GO:0006412~translation,
ssa24	ATL_SCOT - CAN-SCOT	97	1	CIGSSA_114353	Nuclear receptor subfamily 6 group A member 1-A|conserved(predicted)	ssa24:25276597..25419640 (+ strand)	-	nr6a1a	0	Danio rerio	GO:0006351~transcription, DNA-templated,GO:0006355~regulation of transcription, DNA-templated,GO:0009952~anterior/posterior pattern specification,GO:0016477~cell migration,GO:0022008~neurogenesis,GO:0030518~intracellular steroid hormone receptor signaling pathway,GO:0030917~midbrain-hindbrain boundary development,GO:0043401~steroid hormone mediated signaling pathway,GO:0048513~animal organ develo…
ssa25	ATL_CAN	7	2	CIGSSA_116392	Lrrfip1a protein|hypothetical(predicted)	ssa25:7109552..7185636 (+ strand)	-	lrrfip1a	0	Danio rerio	GO:0006355~regulation of transcription, DNA-templated,
ssa25	ATL_SCOT	31	3	CIGSSA_116729	Motile sperm domain-containing protein 2|conserved(predicted)	ssa25:32303141..32333999 (+ strand)	-	mospd2	0	-	-
ssa25	ATL_SCOT	32	1	CIGSSA_116730	G-protein coupled receptor 143|conserved(predicted)	ssa25:32359713..32378684 (+ strand)	-	gpr143	0	Danio rerio	GO:0007166~cell surface receptor signaling pathway,GO:0007186~G-protein coupled receptor signaling pathway,GO:0032438~melanosome organization,
ssa26	ATL_CAN	29	1	CIGSSA_119296	Ubiquitin carboxyl-terminal hydrolase CYLD|conserved(predicted)	ssa26:29538549..29572183 (+ strand)	-	cyld	0	Oryzias latipes	GO:0006511~ubiquitin-dependent protein catabolic process,GO:0016579~protein deubiquitination,GO:0021551~central nervous system morphogenesis,GO:1990108~protein linear deubiquitination,
ssa26	ATL_SCOT - CAN-SCOT	30	2	CIGSSA_119826	Protein arginine N-methyltransferase 3|conserved(predicted)	ssa26:6027952..6126748 (- strand)	in utero embryonic development	prmt3	0	Salmo salar	GO:0006479~protein methylation,
ssa28	ATL_SCOT	5	1	CIGSSA_124485	Wings apart-like protein homolog|conserved(predicted)	ssa28:5170385..5224932 (+ strand)	nucleoplasm	wapa1	0	-	-
ssa29	ATL_SCOT - CAN-SCOT	30	2	CIGSSA_126794	Methionine synthase reductase|conserved(predicted)	ssa29:31983180..32004726 (+ strand)	-	mtrr	0	Danio rerio	GO:0055114~oxidation-reduction process
