# Supplementary material for: Detecting Local Adaptation between North and South European Atlantic Salmon Populations
Source: Biology (Basel). 2022 Jun 19;11(6):933. doi: 10.3390/biology11060933 (PMC9219887; doi:10.3390/biology11060933)
Supplement: Supplementary file 1 [file biology-11-00933-s001.zip › Gabianetal_SuppM_significant_SNPs.xlsx]

## Sheet: SM gene annotation
SM gene annotation. Due to low statistical power of outlier’s tests, gene annotation was made depart from significant SNPs in at least in two haplotype based methods.
Chr	SNP	Population	Position	nvdFst	SmileFinder	selscan-DF
Ssa01	ctg7180001694954_3432_SAG	can-scot	20820778	0	1	1
Ssa01	ctg7180001855312_1515_SAC	can-scot	20843008	0	1	1
Ssa01	ctg7180001855312_1346_SCT	can-scot	20843177	0	1	1
Ssa01	ctg7180001855312_531_SCT	can-scot	20843992	0	1	1
Ssa01	ctg7180001307194_7323_SAC	can-scot	20846500	0	1	1
Ssa01	ctg7180001307194_6055_SAG	can-scot	20847768	0	1	1
Ssa01	ctg7180001307194_5625_SCT	can-scot	20848198	0	1	1
Ssa01	ctg7180001307194_5603_SCT	can-scot	20848220	0	1	1
Ssa01	ctg7180001307194_4028	can-scot	20848661	0	1	1
Ssa01	ctg7180001851537_3635_SAG	can-scot	48285188	1	1	0
Ssa01	ctg7180001851537_8799_SAG	can-scot	48290352	1	1	0
Ssa01	ctg7180001756285_1481_SAC	atl-scot	48568283	1	1	0
Ssa01	ctg7180001912826_424_SCT	atl-scot	48631908	0	1	1
Ssa01	ctg7180001909402_1529_SCT	atl-scot	48634126	0	1	1
Ssa01	ctg7180001909402_6720_SAG	atl-scot	48639317	1	1	0
Ssa01	ctg7180001909402_7221_SAC	atl-scot	48639818	1	1	0
Ssa01	ctg7180001367958_2782_SGT	atl-scot	48642864	1	1	0
Ssa01	ctg7180001875704_3999_SAG	atl-scot	93514867	1	0	1
Ssa01	ctg7180001875704_3788_SCT	atl-scot	93515078	1	0	1
Ssa01	ctg7180001875704_1783_SAG	atl-scot	93517083	1	0	1
Ssa01	ctg7180001904381_6727_SAC	atl-scot	93536713	1	0	1
Ssa01	ctg7180001904381_3866_SAG	atl-scot	93539574	1	0	1
Ssa01	ctg7180001865646_9569_SAG	atl-scot	93553517	1	0	1
Ssa01	ctg7180001844605_1872_SCT	can-scot	118396349	1	0	1
Ssa01	ctg7180001813606_1744_SAC	atl-scot	127089824	1	1	0
Ssa01	ctg7180001625892_282_SGT	can-scot	130368540	1	1	0
Ssa01	ctg7180001490210_13171_SAG	can-scot	130590068	1	1	0
Ssa01	ctg7180001490210_11991_SGT	can-scot	130591248	1	1	0
Ssa01	ctg7180001530551_6000_SAG	atl-scot	147026514	1	0	1
Ssa01	ctg7180001530551_6000_SAG	can-scot	147026514	1	0	1
Ssa01	ctg7180001933038_21577_SCT	atl-scot	147055027	1	0	1
Ssa01	ctg7180001933038_27729_SAG	atl-scot	147061179	1	0	1
Ssa01	ctg7180001394286_776_SAG	atl-scot	147073967	1	0	1
Ssa03	ctg7180001838466_446_SGT	can-scot	15060009	0	1	1
Ssa03	ctg7180001838466_3126_SAG	can-scot	15062689	0	1	1
Ssa03	ctg7180001838466_3184_SCT	can-scot	15062747	0	1	1
Ssa03	ctg7180001838466_4593_SAG	can-scot	15064156	0	1	1
Ssa03	ctg7180001537731_370_SAG	atl-scot	20144561	1	0	1
Ssa03	ctg7180001865890_80_SAC	can-scot	56586907	1	1	0
Ssa03	ctg7180001681735_1954_SCT	can-scot	56928284	1	1	0
Ssa03	ctg7180001653564_9841_SGT	atl-can	60822757	1	1	0
Ssa03	ctg7180001653564_9258_SAG	atl-can	60823340	1	1	0
Ssa03	ctg7180001653564_9122_SAC	atl-can	60823476	1	1	0
Ssa03	ctg7180001653564_3546_SAG	atl-can	60829052	1	1	0
Ssa03	ctg7180001911562_17971_SCT	atl-scot	61627534	1	0	1
Ssa03	ctg7180001911562_34059_SAG	atl-scot	61646162	1	0	1
Ssa03	ctg7180001598832_173_SCT	atl-scot	61649139	1	0	1
Ssa03	ctg7180001727325_1273_SCT	atl-scot	61680439	1	0	1
Ssa03	ctg7180001810694_6823_SCT	atl-scot	61682427	1	0	1
Ssa03	ctg7180001810694_1839_SAG	atl-scot	61687412	1	0	1
Ssa03	ctg7180001810694_1828_SCT	atl-scot	61687423	1	0	1
Ssa03	ctg7180001895507_1301_SAC	can-scot	77261393	1	0	1
Ssa04	ctg7180001387971_2101_SAG	atl-scot	28448343	0	1	1
Ssa04	ctg7180001387971_5254_SCT	atl-scot	28451496	0	1	1
Ssa04	ctg7180001387971_5642_SGT	atl-scot	28451884	0	1	1
Ssa04	ctg7180001276135_397_SAG	atl-scot	28602887	0	1	1
Ssa04	ctg7180001917074_5769_SAC	atl-scot	28610395	0	1	1
Ssa04	ctg7180001917074_6404_SCT	atl-scot	28611030	0	1	1
Ssa04	ctg7180001801401_7471_SAG	atl-scot	28618235	0	1	1
Ssa04	ctg7180001568011_222_SAG	atl-scot	28638139	0	1	1
Ssa04	ctg7180001568011_9272_SAC	atl-scot	28647189	0	1	1
Ssa04	ctg7180001568011_9272_SAC	can-scot	28647189	0	1	1
Ssa04	ctg7180001568011_9346_SCT	atl-scot	28647263	0	1	1
Ssa04	ctg7180001568011_9651_SCT	atl-scot	28647568	0	1	1
Ssa04	ctg7180001568011_14270_SCT	atl-scot	28652185	0	1	1
Ssa04	ctg7180001920093_1352_SGT	atl-scot	28755770	0	1	1
Ssa04	ctg7180001865186_142_SAC	atl-scot	28757527	0	1	1
Ssa04	ctg7180001909538_7926_SAC	can-scot	52559799	1	0	1
Ssa04	ctg7180001795621_4418_SCT	can-scot	52585875	1	0	1
Ssa04	ctg7180001633401_1478_SGT	can-scot	52605677	1	0	1
Ssa04	ctg7180001893589_2329_SCT	can-scot	52632276	1	0	1
Ssa04	ctg7180001893589_2013_SAG	can-scot	52632592	1	0	1
Ssa04	ctg7180001816477_4904_SCT	can-scot	52638293	1	0	1
Ssa04	ctg7180001892043_5580_SCT	can-scot	52652296	1	0	1
Ssa04	ctg7180001890283_8200_SGT	can-scot	52666275	1	0	1
Ssa04	ctg7180001890283_5650_SAC	can-scot	52668825	1	0	1
Ssa04	ctg7180001824917_5648_SAG	can-scot	52678112	1	0	1
Ssa04	ctg7180001824917_5232_SGT	can-scot	52678528	1	0	1
Ssa04	ctg7180001824917_2581_SAC	can-scot	52681177	1	0	1
Ssa04	ctg7180001890282_769_SAC	can-scot	52684592	1	0	1
Ssa04	ctg7180001853453_2406_SAG	can-scot	52704419	1	0	1
Ssa04	ctg7180001853453_6019_SAC	can-scot	52708032	1	0	1
Ssa04	ctg7180001853453_11003_SAC	can-scot	52713016	1	0	1
Ssa04	ctg7180001918676_10351_SAG	can-scot	52726215	1	0	1
Ssa04	ctg7180001918676_9172_SGT	can-scot	52727394	1	0	1
Ssa04	ctg7180001458299_1305_SGT	can-scot	52731200	1	0	1
Ssa04	ctg7180001753634_1416_SAC	can-scot	52736270	1	0	1
Ssa04	ctg7180001837716_2396_SGT	can-scot	52749831	1	0	1
Ssa04	ctg7180001837716_3457_SAG	can-scot	52750892	1	0	1
Ssa04	ctg7180001680513_4742_SCT	can-scot	52766975	1	0	1
Ssa04	ctg7180001680513_4824_SCT	can-scot	52767091	1	0	1
Ssa04	ctg7180001431941_7734_SCT	can-scot	52775443	1	0	1
Ssa04	ctg7180001794891_10015_SCT	can-scot	52849579	1	0	1
Ssa04	ctg7180001794891_6775_SAG	can-scot	52852819	1	0	1
Ssa04	ctg7180001794891_6036_SCT	can-scot	52853558	1	0	1
Ssa04	ctg7180001786383_967_SAG	can-scot	52919870	1	0	1
Ssa04	ctg7180001858457_3878_SAC	can-scot	57316242	1	0	1
Ssa05	ctg7180001872301_13800_SAC	atl-scot	25962680	1	0	1
Ssa05	ctg7180001872301_13812_SCT	atl-scot	25962692	1	0	1
Ssa05	ctg7180001872301_13976_SCT	atl-scot	25962856	1	0	1
Ssa05	ctg7180001872301_15824_SGT	atl-scot	25964704	1	0	1
Ssa05	ctg7180001872301_18965_SAC	atl-scot	25967845	1	0	1
Ssa05	ctg7180001872301_19123_SAG	atl-scot	25968003	1	0	1
Ssa05	ctg7180001872301_19404_SGT	atl-scot	25968284	1	0	1
Ssa05	ctg7180001872301_19936_SAC	atl-scot	25968816	1	0	1
Ssa05	ctg7180001574774_983_SAC	atl-scot	26081452	1	0	1
Ssa06	ctg7180001865390_52593_SAG	atl-scot	57524001	0	1	1
Ssa06	ctg7180001865390_52072_SAC	atl-scot	57524522	0	1	1
Ssa06	ctg7180001865390_6152_SCT	atl-scot	57571314	0	1	1
Ssa06	ctg7180001865390_2479_SAC	atl-scot	57574987	0	1	1
Ssa06	ctg7180001825142_991_SAG	atl-scot	57586584	0	1	1
Ssa06	ctg7180001825142_544_SGT	atl-scot	57587031	0	1	1
Ssa06	ctg7180001935321_1356_SAC	atl-scot	57591328	0	1	1
Ssa06	ctg7180001935321_4281_SGT	atl-scot	57594253	0	1	1
Ssa06	ctg7180001935321_5752_SAG	atl-scot	57595724	0	1	1
Ssa06	ctg7180001935321_5802_SCT	atl-scot	57595774	0	1	1
Ssa06	ctg7180001935321_6272_SGT	atl-scot	57596244	0	1	1
Ssa08	ctg7180001871459_3867_SGT	atl-scot	42784225	1	1	0
Ssa07	ctg7180001893245_2087_SAG	atl-scot	43185946	1	1	0
Ssa07	ctg7180001893245_2087_SAG	can-scot	43185946	1	1	0
Ssa07	ctg7180001672219_4481_SAC	atl-scot	43264460	1	1	0
Ssa07	ctg7180001672219_5520_SCT	atl-scot	43265499	1	1	0
Ssa07	ctg7180001672219_5995_SAC	atl-scot	43265974	1	1	0
Ssa07	ctg7180001672219_6240_SGT	atl-scot	43266219	1	1	0
Ssa07	ctg7180001672219_6301_SAC	atl-scot	43266280	1	1	0
Ssa07	ctg7180001672219_6390_SCT	atl-scot	43266369	1	1	0
Ssa07	ctg7180001672219_6510_SAC	atl-scot	43266489	1	1	0
Ssa07	ctg7180001672219_6510_SAC	can-scot	43266489	1	1	0
Ssa07	ctg7180001793746_8564_SAC	atl-scot	43371429	0	1	1
Ssa07	ctg7180001826079_3087_SGT	atl-scot	43405455	1	0	1
Ssa07	ctg7180001805184_4596_SCT	atl-scot	43498942	1	0	1
Ssa07	ctg7180001805184_4532_SCT	atl-scot	43499006	1	0	1
Ssa07	ctg7180001805184_4434_SAC	atl-scot	43499104	1	0	1
Ssa07	ctg7180001838980_4508_SAG	atl-scot	43508161	1	0	1
Ssa07	ctg7180001838980_4339_SAG	atl-scot	43508330	1	0	1
Ssa07	ctg7180001624097_4181_SGT	atl-scot	43592260	0	1	1
Ssa07	ctg7180001915467_2618_SGT	atl-scot	43682168	1	1	0
Ssa07	ctg7180001923514_7991_SAC	can-scot	43760760	1	1	0
Ssa08	ctg7180001885288_8610_SAC	can-scot	5949717	1	0	1
Ssa09	ctg7180001337954_175_SAG	atl-scot	32533654	1	0	1
Ssa09	ctg7180001703712_449_SAC	atl-scot	32606736	1	0	1
Ssa09	ctg7180001619872_240_SCT	atl-scot	53067170	1	0	1
Ssa09	ctg7180001887817_4712_SAG	atl-scot	53483285	1	0	1
Ssa09	ctg7180001794200_7623_SAG	atl-scot	53664357	1	0	1
Ssa09	ctg7180001794200_7660_SAG	atl-scot	53664394	1	0	1
Ssa09	ctg7180001740047_2126_SCT	atl-scot	53677948	1	0	1
Ssa09	ctg7180001720194_1426_SCT	atl-scot	58184143	1	0	1
Ssa09	ctg7180001848662_1098_SCT	atl-scot	58193464	1	0	1
Ssa09	ctg7180001848663_157_SAG	atl-scot	58195011	1	0	1
Ssa09	ctg7180001848663_584_SAG	atl-scot	58195438	1	0	1
Ssa09	ctg7180001848663_1122_SAG	atl-scot	58195976	1	0	1
Ssa09	ctg7180001848663_10213_SCT	atl-scot	58205067	1	0	1
Ssa09	ctg7180001847355_9337_SAG	atl-scot	58223389	1	0	1
Ssa09	ctg7180001312649_14961_SAC	atl-scot	58248402	1	0	1
Ssa09	ctg7180001312649_453_SAG	atl-scot	58262909	1	0	1
Ssa09	ctg7180001887843_972_SGT	atl-scot	58266637	1	0	1
Ssa09	ctg7180001887843_2898_SGT	atl-scot	58268563	1	0	1
Ssa09	ctg7180001838944_8427_SAC	atl-scot	58375235	1	0	1
Ssa09	ctg7180001865919_2204_SAG	atl-scot	58389661	1	0	1
Ssa09	ctg7180001590636_1895_SCT	atl-scot	58430105	1	0	1
Ssa09	ctg7180001402062_4911_SAG	atl-scot	58452828	1	0	1
Ssa09	ctg7180001830587_2964_SAC	atl-scot	58482665	1	0	1
Ssa09	ctg7180001884548_9438_SAG	atl-scot	58500020	1	0	1
Ssa09	ctg7180001880756_664_SAG	atl-scot	58847162	0	1	1
Ssa09	ctg7180001855470_4117_SAG	atl-scot	58869843	1	1	1
Ssa09	ctg7180001855471_4478_SGT	atl-scot	58876238	1	1	1
Ssa09	ctg7180001598309_1102_SCT	atl-scot	58893732	1	1	1
Ssa09	ctg7180001865182_2554_SAC	atl-scot	58924618	1	1	1
Ssa09	ctg7180001928730_8743_SCT	atl-scot	58979811	0	1	1
Ssa09	ctg7180001928730_11106_SGT	atl-scot	58982174	1	1	1
Ssa09	ctg7180001928730_11750_SAC	atl-scot	58982818	0	1	1
Ssa09	ctg7180001824427_4368_SGT	atl-scot	59016443	1	1	1
Ssa09	ctg7180001824427_1611_SCT	atl-scot	59019200	0	1	1
Ssa09	ctg7180001914278_2855_SAG	atl-scot	59100095	0	1	1
Ssa09	ctg7180001902377_817_SGT	atl-scot	59124136	0	1	1
Ssa09	ctg7180001902377_742_SAC	atl-scot	59124211	0	1	1
Ssa09	ctg7180001910145_3004_SCT	atl-scot	59167618	0	1	1
Ssa09	ctg7180001910145_3738_SGT	atl-scot	59168352	1	1	1
Ssa09	ctg7180001910145_14822_SCT	atl-scot	59179436	1	1	1
Ssa09	ctg7180001910145_15746_SAG	atl-scot	59180360	0	1	1
Ssa09	ctg7180001807792_11224_SAC	atl-scot	59214280	0	1	1
Ssa09	ctg7180001807792_6698_SAG	atl-scot	59218806	0	1	1
Ssa09	ctg7180001807792_3473_SCT	atl-scot	59222031	0	1	1
Ssa09	ctg7180001478185_911_SGT	atl-scot	59232485	0	1	1
Ssa09	ctg7180001343147_3757_SAG	atl-scot	59235024	1	1	1
Ssa09	ctg7180001503789_930_SCT	atl-scot	59239714	1	1	1
Ssa09	ctg7180001503789_1591_SCT	atl-scot	59240375	1	1	1
Ssa09	ctg7180001910931_2027_SCT	atl-scot	59260699	1	1	1
Ssa09	ctg7180001910931_936_SGT	atl-scot	59261790	1	1	1
Ssa09	ctg7180001857343_125_SAG	atl-scot	59267390	1	1	1
Ssa09	ctg7180001857343_4447_SCT	atl-scot	59271712	0	1	1
Ssa09	ctg7180001857343_14669_SCT	atl-scot	59281934	1	1	1
Ssa09	ctg7180001880651_15601_SAC	atl-scot	59293193	1	1	1
Ssa09	ctg7180001880651_15601_SAC	can-scot	59293193	1	1	0
Ssa09	ctg7180001880651_13939_SCT	atl-scot	59294855	1	1	1
Ssa09	ctg7180001880651_2788_SGT	atl-scot	59306006	1	1	1
Ssa09	ctg7180001880651_2788_SGT	can-scot	59306006	1	1	0
Ssa09	ctg7180001880650_17087_SCT	atl-scot	59310176	1	1	1
Ssa09	ctg7180001880650_16601_SCT	atl-scot	59310663	1	1	1
Ssa09	ctg7180001880650_6322_SAG	atl-scot	59320942	1	1	1
Ssa09	ctg7180001880650_6282_SAG	atl-scot	59320982	0	1	1
Ssa09	ctg7180001880650_5409_SGT	atl-scot	59321867	1	1	1
Ssa09	ctg7180001798132_4101_SAG	atl-scot	59353131	1	1	1
Ssa09	ctg7180001590691_546_SAC	atl-scot	59354976	0	1	1
Ssa09	ctg7180001590691_346_SAC	atl-scot	59355176	0	1	1
Ssa09	ctg7180001430493_2499_SCT	atl-scot	59355855	0	1	1
Ssa09	ctg7180001329698_2004_SAC	atl-scot	59398479	0	1	1
Ssa09	ctg7180001936708_9146_SCT	atl-scot	59426403	0	1	1
Ssa09	ctg7180001936708_18072_SAG	atl-scot	59435329	0	1	1
Ssa09	ctg7180001936708_18687_SAG	atl-scot	59435944	0	1	1
Ssa09	ctg7180001936708_23825_SGT	atl-scot	59441082	0	1	1
Ssa09	ctg7180001794077_1426_SCT	atl-scot	59445417	0	1	1
Ssa09	ctg7180001794077_7541_SAG	atl-scot	59451532	0	1	1
Ssa09	ctg7180001900960_3117_SAC	atl-scot	59455456	0	1	1
Ssa09	ctg7180001590814_342_SAC	atl-scot	59628576	0	1	1
Ssa09	ctg7180001923719_5720_SGT	atl-scot	59635030	0	1	1
Ssa09	ctg7180001923719_8242_SGT	atl-scot	59637587	0	1	1
Ssa09	ctg7180001923719_8366_SAG	atl-scot	59637677	0	1	1
Ssa09	ctg7180001821349_5291_SAG	atl-scot	59664868	0	1	1
Ssa09	ctg7180001862708_2278_SAG	atl-scot	59851684	0	1	1
Ssa09	ctg7180001818102_11644_SAC	atl-scot	59877367	0	1	1
Ssa09	ctg7180001818102_12694_SGT	atl-scot	59878417	0	1	1
Ssa09	ctg7180001818102_14823_SCT	atl-scot	59880546	0	1	1
Ssa09	ctg7180001848824_3128_SAG	atl-scot	59908141	0	1	1
Ssa09	ctg7180001848824_6025_SCT	atl-scot	59911038	0	1	1
Ssa09	ctg7180001848825_513_SAG	atl-scot	59911915	0	1	1
Ssa09	ctg7180001848825_4505_SCT	atl-scot	59915907	0	1	1
Ssa09	ctg7180001874248_14870_SCT	atl-scot	60004787	1	1	0
Ssa09	ctg7180001841311_6068_SAC	atl-scot	60030507	0	1	1
Ssa09	ctg7180001744603_4752_SAC	can-scot	112700513	1	0	1
Ssa09	ctg7180001898651_2354_SAG	atl-scot	117342909	1	0	1
Ssa10	ctg7180001910335_11899_SCT	can-scot	7693152	1	1	0
Ssa10	ctg7180001881285_2000_SGT	can-scot	8690402	1	1	0
Ssa10	ctg7180001873085_5595_SGT	can-scot	10589290	1	1	0
Ssa10	ctg7180001873085_5852_SCT	can-scot	10589547	1	1	0
Ssa10	ctg7180001826825_3446_SGT	can-scot	10635181	1	1	0
Ssa10	ctg7180001433539_2375_SAG	can-scot	10673902	1	1	0
Ssa10	ctg7180001433539_7568_SAG	can-scot	10679095	1	1	0
Ssa10	ctg7180001436140_1098_SAG	can-scot	10748109	1	1	0
Ssa10	ctg7180001835524_8080_SGT	can-scot	12600167	1	1	0
Ssa10	ctg7180001908181_8404_SAG	atl-scot	57340712	1	0	1
Ssa10	ctg7180001908181_8142_SCT	atl-scot	57340974	1	0	1
Ssa10	ctg7180001549788_3692_SCT	can-scot	97674456	1	0	1
Ssa10	ctg7180001868951_5834_SCT	can-scot	97779977	1	0	1
Ssa10	ctg7180001739572_1279_SCT	can-scot	97788507	1	0	1
Ssa10	ctg7180001615130_768_SAG	can-scot	97802281	1	0	1
Ssa11	ctg7180001505492_3927_SAG	can-scot	874306	1	1	0
Ssa11	ctg7180001793021_7140_SAG	can-scot	910538	1	1	0
Ssa11	ctg7180001907554_6589_SCT	can-scot	995223	1	1	0
Ssa11	ctg7180001907554_4514_SGT	can-scot	997298	1	1	0
Ssa11	ctg7180001907554_4482_SGT	can-scot	997330	1	1	0
Ssa11	ctg7180001907554_1153_SGT	can-scot	1000659	1	1	0
Ssa11	ctg7180001904938_3860_SAC	atl-scot	1005642	1	1	0
Ssa11	ctg7180001904938_3860_SAC	can-scot	1005642	1	1	0
Ssa11	ctg7180001815957_4948_SGT	can-scot	1017098	1	1	0
Ssa11	ctg7180001532142_1365_SAC	atl-scot	1041139	1	1	0
Ssa11	ctg7180001532142_1365_SAC	can-scot	1041139	1	1	0
Ssa11	ctg7180001532142_1560_SCT	atl-scot	1041334	1	1	0
Ssa11	ctg7180001532142_1560_SCT	can-scot	1041334	1	1	0
Ssa11	ctg7180001383734_1324_SCT	atl-scot	1043950	1	1	0
Ssa11	ctg7180001383734_1324_SCT	can-scot	1043950	1	1	0
Ssa11	ctg7180001882931_4294_SAC	atl-scot	1049881	1	1	1
Ssa11	ctg7180001882931_4294_SAC	can-scot	1049881	1	1	0
Ssa11	ctg7180001882931_8058_SAC	atl-scot	1053645	1	1	1
Ssa11	ctg7180001882931_8058_SAC	can-scot	1053645	1	1	0
Ssa11	ctg7180001882932_5229_SAG	atl-scot	1060087	0	1	1
Ssa11	ctg7180001882932_5398_SAG	atl-scot	1060256	1	1	1
Ssa11	ctg7180001824050_3906_SCT	atl-scot	1090743	1	1	1
Ssa11	ctg7180001824050_3906_SCT	can-scot	1090743	1	1	0
Ssa11	ctg7180001824050_3693_SGT	atl-scot	1090956	0	1	1
Ssa11	ctg7180001210942_818	atl-scot	1095585	1	1	1
Ssa11	ctg7180001210942_1639_SGT	atl-scot	1096371	1	1	1
Ssa11	ctg7180001921147_3977_SCT	atl-scot	1117469	0	1	1
Ssa11	ctg7180001921146_8382_SGT	atl-scot	1127695	1	1	1
Ssa11	ctg7180001613816_649_SCT	atl-scot	1143485	1	1	1
Ssa11	ctg7180001881465_7357_SAC	atl-scot	1146090	1	1	1
Ssa11	ctg7180001881465_6786_SAC	atl-scot	1146661	1	1	1
Ssa11	ctg7180001270964_8296_SAC	atl-scot	1157071	1	1	1
Ssa11	ctg7180001270964_8296_SAC	can-scot	1157071	1	1	0
Ssa11	ctg7180001270964_477_SAG	atl-scot	1164890	1	1	1
Ssa11	ctg7180001270964_477_SAG	can-scot	1164890	1	1	0
Ssa11	ctg7180001270964_386_SCT	atl-scot	1164981	1	1	1
Ssa11	ctg7180001270964_362_SCT	atl-scot	1165005	1	1	1
Ssa11	ctg7180001915670_1543_SAC	atl-scot	1167122	1	1	1
Ssa11	ctg7180001893240_4064_SAG	atl-scot	1210370	1	1	1
Ssa11	ctg7180001893240_4064_SAG	can-scot	1210370	1	1	0
Ssa11	ctg7180001893240_7158_SGT	atl-scot	1213499	1	1	1
Ssa11	ctg7180001893240_7351_SAG	atl-scot	1213657	1	1	1
Ssa11	ctg7180001858710_12327_SAG	atl-scot	1234760	0	1	1
Ssa11	ctg7180001858710_21824_SGT	atl-scot	1244257	0	1	1
Ssa11	ctg7180001309811_341_SAC	atl-scot	1245184	1	1	1
Ssa11	ctg7180001309811_341_SAC	can-scot	1245184	1	1	1
Ssa11	ctg7180001309811_750_SGT	atl-scot	1245593	0	1	1
Ssa11	ctg7180001914231_19513_SGT	atl-scot	1257829	0	1	1
Ssa11	ctg7180001914231_13917_SAG	atl-scot	1263425	0	1	1
Ssa11	ctg7180001914231_13301_SAG	atl-scot	1264041	1	1	1
Ssa11	ctg7180001914231_19694_SCT	atl-scot	1273688	0	1	1
Ssa11	ctg7180001853978_15040_SAG	atl-scot	1297150	1	1	1
Ssa11	ctg7180001853978_15040_SAG	can-scot	1297150	1	1	0
Ssa11	ctg7180001865052_3369_SCT	atl-scot	1361087	1	1	1
Ssa11	ctg7180001923148_10333_SGT	atl-scot	1385706	0	1	1
Ssa11	ctg7180001923148_10503_SCT	atl-scot	1385876	0	1	1
Ssa11	ctg7180001923148_10929_SAG	atl-scot	1386302	0	1	1
Ssa11	ctg7180001923148_11138_SCT	atl-scot	1386511	0	1	1
Ssa11	ctg7180001923148_14460_SAG	atl-scot	1389833	0	1	1
Ssa11	ctg7180001923148_21116_SCT	atl-scot	1396489	0	1	1
Ssa11	ctg7180001923148_21898_SAG	atl-scot	1397271	0	1	1
Ssa11	ctg7180001923148_22117_SAG	atl-scot	1397490	0	1	1
Ssa11	ctg7180001923148_22465_SGT	atl-scot	1397838	0	1	1
Ssa11	ctg7180001923148_23339_SCT	atl-scot	1398718	0	1	1
Ssa11	ctg7180001912483_1150_SAG	atl-scot	1405904	0	1	1
Ssa11	ctg7180001912483_12052_SCT	atl-scot	1416806	0	1	1
Ssa11	ctg7180001899290_23531_SCT	atl-scot	1464450	0	1	1
Ssa11	ctg7180001899290_18435_SGT	atl-scot	1469546	0	1	1
Ssa11	ctg7180001899290_15307_SAG	atl-scot	1473123	1	1	1
Ssa11	ctg7180001899290_15307_SAG	can-scot	1473123	1	1	0
Ssa11	ctg7180001899290_14531_SAC	atl-scot	1473450	1	1	1
Ssa11	ctg7180001899290_14531_SAC	can-scot	1473450	1	1	0
Ssa11	ctg7180001899290_10283_SAC	atl-scot	1477698	1	1	1
Ssa11	ctg7180001899290_10283_SAC	can-scot	1477698	1	1	0
Ssa11	ctg7180001899289_1861_SCT	atl-scot	1493800	1	1	1
Ssa11	ctg7180001899289_1861_SCT	can-scot	1493800	1	1	0
Ssa11	ctg7180001831873_5394_SAC	atl-scot	1528954	1	1	1
Ssa11	ctg7180001831873_5394_SAC	can-scot	1528954	1	1	0
Ssa11	ctg7180001883718_7638_SCT	atl-scot	1572829	1	1	1
Ssa11	ctg7180001901617_8656_SCT	atl-scot	1589543	0	1	1
Ssa11	ctg7180001886989_1294_SGT	atl-scot	1747096	1	1	1
Ssa11	ctg7180001831322_6749_SAC	atl-scot	1799504	1	1	1
Ssa11	ctg7180001848210_4086_SCT	atl-scot	1802176	1	1	1
Ssa11	ctg7180001848210_3857_SCT	atl-scot	1802405	1	1	1
Ssa11	ctg7180001848210_634_SAC	atl-scot	1805628	1	1	1
Ssa11	ctg7180001848210_615_SCT	atl-scot	1805647	1	1	1
Ssa11	ctg7180001859185_2746_SAC	atl-scot	1822335	1	1	1
Ssa11	ctg7180001859185_2746_SAC	can-scot	1822335	1	1	0
Ssa11	ctg7180001859185_3461_SAG	atl-scot	1823050	0	1	1
Ssa11	ctg7180001859185_3875_SAC	atl-scot	1823464	0	1	1
Ssa11	ctg7180001734006_1590_SCT	atl-scot	1837721	1	1	1
Ssa11	ctg7180001843450_18275_SAG	atl-scot	1853254	0	1	1
Ssa11	ctg7180001843450_14099_SAG	atl-scot	1857430	0	1	1
Ssa11	ctg7180001843450_4015_SAG	atl-scot	1867515	0	1	1
Ssa11	ctg7180001843450_3924_SCT	atl-scot	1867606	0	1	1
Ssa11	ctg7180001826880_3896_SAG	atl-scot	1906544	0	1	1
Ssa11	ctg7180001267856_502_SCT	atl-scot	1985119	0	1	1
Ssa11	ctg7180001344387_609_SAC	atl-scot	1986163	0	1	1
Ssa11	ctg7180001344387_1122_SCT	atl-scot	1986676	0	1	1
Ssa11	ctg7180001719742_1128_SCT	atl-scot	1989872	0	1	1
Ssa11	ctg7180001878029_2992_SAC	atl-scot	2008424	0	1	1
Ssa11	ctg7180001869773_5106_SGT	atl-scot	2012544	1	1	1
Ssa11	ctg7180001275940_3090_SCT	atl-scot	2095841	1	1	1
Ssa11	ctg7180001804348_10282_SAC	atl-scot	4029683	1	0	1
Ssa11	ctg7180001848151_1867_SAG	atl-scot	5016230	1	0	1
Ssa11	ctg7180001835390_13690_SAC	atl-scot	5609706	1	0	1
Ssa11	ctg7180001910695_8496_SAG	atl-scot	5649247	1	0	1
Ssa11	ctg7180001910695_6610_SGT	atl-scot	5651133	1	0	1
Ssa11	ctg7180001904475_6737_SCT	atl-scot	77031378	0	1	1
Ssa11	ctg7180001852881_7065_SGT	atl-scot	77057570	0	1	1
Ssa11	ctg7180001541637_66_SCT	atl-scot	77074011	0	1	1
Ssa11	ctg7180001753246_79_SCT	atl-scot	77089857	0	1	1
Ssa11	ctg7180001878972_374_SAG	atl-scot	77112559	0	1	1
Ssa12	ctg7180001299154_3833_SAG	atl-scot	36223137	1	0	1
Ssa12	ctg7180001802246_5796_SGT	atl-scot	36528557	1	0	1
Ssa12	ctg7180001803899_3428_SCG	atl-scot	36573142	1	0	1
Ssa13	ctg7180001899453_5271_SCT	atl-can	65545947	1	1	0
Ssa13	ctg7180001805890_9129_SAG	atl-can	65709860	1	1	0
Ssa14	ctg7180001439715_9021_SAC	atl-scot	61526521	1	0	1
Ssa14	ctg7180001439715_9362_SAG	atl-scot	61526862	1	0	1
Ssa14	ctg7180001686171_3826_SAC	atl-scot	61533936	1	0	1
Ssa14	ctg7180001766677_331_SCT	atl-scot	61537820	1	0	1
Ssa14	ctg7180001766677_665_SCT	atl-scot	61538117	1	0	1
Ssa14	ctg7180001898178_1544_SGT	atl-scot	61623028	1	0	1
Ssa14	ctg7180001899974_55334_SAG	atl-scot	61629355	1	0	1
Ssa14	ctg7180001899974_54482_SCT	atl-scot	61630207	1	0	1
Ssa14	ctg7180001899974_54438_SAG	atl-scot	61630251	1	0	1
Ssa14	ctg7180001899974_53790_SAG	atl-scot	61630899	1	0	1
Ssa14	ctg7180001899974_47280_SAG	atl-scot	61637411	1	0	1
Ssa14	ctg7180001899974_47053_SAG	atl-scot	61637638	1	0	1
Ssa14	ctg7180001899974_46545_SAG	atl-scot	61638146	1	0	1
Ssa14	ctg7180001899974_46497_SAG	atl-scot	61638194	1	0	1
Ssa14	ctg7180001899974_46494_SAC	atl-scot	61638197	1	0	1
Ssa14	ctg7180001899974_45976_SAC	atl-scot	61638715	1	0	1
Ssa14	ctg7180001899974_45406_SGT	atl-scot	61639285	1	0	1
Ssa14	ctg7180001899974_45184_SAG	atl-scot	61639507	1	0	1
Ssa14	ctg7180001899974_45181_SCT	atl-scot	61639510	1	0	1
Ssa14	ctg7180001899974_45064_SCT	atl-scot	61639627	1	0	1
Ssa14	ctg7180001899974_44980_SCT	atl-scot	61639711	1	0	1
Ssa14	ctg7180001899974_43833_SCT	atl-scot	61640858	1	0	1
Ssa14	ctg7180001899974_43418_SGT	atl-scot	61641273	1	0	1
Ssa14	ctg7180001899974_39915_SAG	atl-scot	61644776	1	0	1
Ssa14	ctg7180001899974_39585_SCT	atl-scot	61645106	1	0	1
Ssa14	ctg7180001899974_35399_SCT	atl-scot	61649292	1	0	1
Ssa14	ctg7180001912177_4596_SAC	atl-scot	68296505	1	0	1
Ssa14	ctg7180001912177_4249_SCT	atl-scot	68296852	1	0	1
Ssa14	ctg7180001882025_6604_SAG	can-scot	76709770	1	0	1
Ssa15	ctg7180001821128_12002_SAC	can-scot	27751213	1	1	0
Ssa15	ctg7180001821128_11976_SAC	can-scot	27751239	1	1	0
Ssa15	ctg7180001893122_4750_SCT	atl-scot	66167141	1	0	1
Ssa15	ctg7180001347103_6538_SAG	atl-scot	66174746	1	0	1
Ssa15	ctg7180001225716_4839_SAG	can-scot	71041793	1	0	1
Ssa15	ctg7180001789781_1476_SGT	atl-scot	78424592	1	0	1
Ssa15	ctg7180001789781_2046_SCT	atl-scot	78425162	1	0	1
Ssa15	ctg7180001463780_1438_SCT	can-scot	95822541	1	0	1
Ssa16	ctg7180001690596_1831_SCT	atl-scot	29048609	1	0	1
Ssa16	ctg7180001187717_2499_SAG	atl-scot	29104938	1	0	1
Ssa16	ctg7180001187717_2499_SAG	can-scot	29104938	1	0	1
Ssa16	ctg7180001187717_1844_SAC	atl-scot	29105593	1	0	1
Ssa16	ctg7180001187717_1844_SAC	can-scot	29105593	1	0	1
Ssa16	ctg7180001684182_2268_SAC	atl-scot	29247269	1	0	1
Ssa16	ctg7180001629042_26172_SCT	atl-scot	29259954	1	0	1
Ssa16	ctg7180001232716_4779_SGT	atl-scot	29291371	1	0	1
Ssa16	ctg7180001563794_1084	atl-scot	29314299	1	0	1
Ssa16	ctg7180001824301_1009_SGT	atl-scot	29382992	1	0	1
Ssa16	ctg7180001911673_8376_SCT	atl-scot	29891003	0	1	1
Ssa16	ctg7180001830338_1987_SAG	atl-scot	29898378	0	1	1
Ssa16	ctg7180001830338_2646_SAC	atl-scot	29899037	0	1	1
Ssa16	ctg7180001818928_1075_SGT	atl-scot	29929051	0	1	1
Ssa16	ctg7180001877117_5794_SAG	atl-scot	29945805	0	1	1
Ssa16	ctg7180001827929_736_SAC	atl-scot	29949157	0	1	1
Ssa16	GCR_cBin16227_Ctg1_85	atl-scot	29966143	0	1	1
Ssa16	ctg7180001795854_411_SCT	atl-scot	29966454	0	1	1
Ssa16	ctg7180001795854_730_SAG	atl-scot	29966773	0	1	1
Ssa16	ctg7180001795854_1995_SGT	atl-scot	29968038	0	1	1
Ssa16	ctg7180001795854_2466_SAG	atl-scot	29968509	0	1	1
Ssa16	ctg7180001795854_5651_SCT	atl-scot	29971693	0	1	1
Ssa16	ctg7180001279355_3440_SGT	atl-scot	29983686	0	1	1
Ssa16	ctg7180001279355_1655_SAG	atl-scot	29985471	0	1	1
Ssa16	ctg7180001279355_59_SCT	atl-scot	29987067	0	1	1
Ssa16	ctg7180001589388_1492_SGT	atl-scot	30018748	0	1	1
Ssa16	ctg7180001852796_12159_SAC	atl-scot	30069262	0	1	1
Ssa16	ctg7180001562309_1991_SGT	atl-scot	30197783	0	1	1
Ssa16	ctg7180001574197_675_SAG	atl-scot	30204693	0	1	1
Ssa16	ctg7180001581361_1577_SCT	atl-scot	30209377	0	1	1
Ssa17	ctg7180001871360_2456_SAC	atl-scot	4499082	1	0	1
Ssa17	ctg7180001871360_5835_SAG	atl-scot	4502461	1	0	1
Ssa17	ctg7180001894687_4835_SGT	atl-can	5507371	1	1	0
Ssa17	ctg7180001895274_64_SCT	atl-can	5557108	1	1	0
Ssa17	ctg7180001926196_6568_SAG	atl-can	5575350	1	1	0
Ssa17	ctg7180001825609_496_SGT	atl-can	5725753	1	1	0
Ssa17	ctg7180001732592_2350_SCT	atl-can	5726785	1	1	0
Ssa17	ctg7180001902025_3556_SAG	atl-scot	6850553	1	1	0
Ssa17	ctg7180001902025_1418_SAC	atl-scot	6852691	0	1	1
Ssa17	ctg7180001922955_5846_SAG	atl-scot	6860933	0	1	1
Ssa17	ctg7180001922955_7029_SAC	atl-scot	6862116	0	1	1
Ssa17	ctg7180001922955_9218_SAG	atl-scot	6864305	0	1	1
Ssa17	ctg7180001901180_4957_SAG	atl-scot	12948551	1	1	0
Ssa17	ctg7180001901180_596_SCT	atl-scot	12952912	1	1	0
Ssa17	ctg7180001735894_1240_SGT	atl-scot	12959113	1	1	0
Ssa17	ctg7180001480207_2275_SAG	atl-scot	12960485	1	1	0
Ssa17	ctg7180001480207_1858_SCT	atl-scot	12960902	1	1	0
Ssa17	ctg7180001480207_1440_SCT	atl-scot	12961320	1	1	0
Ssa17	ctg7180001480207_671_SCT	atl-scot	12962089	1	1	0
Ssa17	ctg7180001480207_234_SGT	atl-scot	12962526	1	1	0
Ssa17	ctg7180001780683_4176_SAG	atl-scot	12969811	1	1	0
Ssa17	ctg7180001822119_6429_SCT	atl-scot	13018433	0	1	1
Ssa18	ctg7180001432617_3815_SAG	atl-scot	4445418	1	1	0
Ssa18	ctg7180001703813_1551_SAC	atl-scot	59027193	1	0	1
Ssa18	ctg7180001703813_1713_SCT	atl-scot	59027355	1	0	1
Ssa18	ctg7180001703813_1948_SGT	atl-scot	59027590	1	0	1
Ssa18	ctg7180001703813_1948_SGT	can-scot	59027590	1	0	1
Ssa19	ctg7180001799854_3907_SCT	atl-scot	4246376	1	0	1
Ssa19	ctg7180001908453_13063_SCT	can-scot	8176370	1	0	1
Ssa19	ctg7180001196981_2351_SCT	can-scot	8200317	1	0	1
Ssa19	ctg7180001842604_3938_SGT	can-scot	8210801	1	0	1
Ssa19	ctg7180001805830_328_SAG	atl-scot	10956263	1	0	1
Ssa20	ctg7180001822949_1132_SCT	atl-scot	9063295	1	0	1
Ssa20	ctg7180001822949_896_SAG	atl-scot	9063531	1	0	1
Ssa20	ctg7180001458779_131_SGT	atl-can	12877492	1	1	0
Ssa20	ctg7180001859363_19054_SCT	atl-scot	13742992	1	0	1
Ssa20	ctg7180001875589_5087_SGT	can-scot	51348431	1	1	0
Ssa20	ctg7180001289793_1211_SAC	can-scot	51400831	1	1	0
Ssa20	ctg7180001932294_6712_SCT	can-scot	51409488	1	1	0
Ssa21	ctg7180001910313_8618_SAG	atl-scot	15460165	1	1	0
Ssa21	ctg7180001881048_749_SAG	atl-scot	15781775	1	1	0
Ssa21	ctg7180001870953_1829_SCT	atl-scot	16070580	0	1	1
Ssa21	ctg7180001870953_2034_SAG	atl-scot	16070785	0	1	1
Ssa21	ctg7180001900148_13156_SGT	atl-scot	16080694	0	1	1
Ssa21	ctg7180001900148_9051_SAG	atl-scot	16084799	0	1	1
Ssa21	ctg7180001794673_4695_SAC	atl-scot	41360019	1	0	1
Ssa21	ctg7180001843512_6137_SAG	atl-scot	49908772	1	0	1
Ssa21	ctg7180001895237_1805_SAG	can-scot	50142608	1	0	1
Ssa22	ctg7180001872597_6133_SAG	atl-scot	21063319	1	0	1
Ssa22	ctg7180001872597_2430_SCT	atl-scot	21067022	1	0	1
Ssa22	ctg7180001886294_2306_SAG	atl-scot	21095730	1	0	1
Ssa22	ctg7180001886294_3123_SAC	atl-scot	21096547	1	0	1
Ssa22	ctg7180001886294_4976_SAG	atl-scot	21098400	1	0	1
Ssa22	ctg7180001911652_4500_SAG	atl-scot	21105147	1	0	1
Ssa22	ctg7180001911652_6459_SAG	atl-scot	21107106	1	0	1
Ssa22	ctg7180001922606_10111_SGT	atl-scot	21136117	1	0	1
Ssa22	ctg7180001922606_25030	atl-scot	21146040	1	0	1
Ssa22	ctg7180001510474_892_SGT	atl-scot	21208122	1	0	1
Ssa22	ctg7180001791406_3889_SAC	atl-scot	21284102	1	0	1
Ssa22	ctg7180001791406_4749_SAG	atl-scot	21284962	1	0	1
Ssa22	ctg7180001791406_6499_SCT	atl-scot	21286712	1	0	1
Ssa22	ctg7180001791406_8999_SAG	atl-scot	21289212	1	0	1
Ssa22	ctg7180001861102_1098_SAG	atl-scot	21294818	1	0	1
Ssa22	ctg7180001861104_1736_SAG	atl-scot	21307877	1	0	1
Ssa22	ctg7180001861104_5482_SGT	atl-scot	21311588	1	0	1
Ssa22	ctg7180001861104_5482_SGT	can-scot	21311588	1	0	1
Ssa22	ctg7180001861104_6760_SCT	atl-scot	21312866	1	0	1
Ssa22	ctg7180001790123_1093_SCT	atl-scot	21391174	1	0	1
Ssa22	ctg7180001817574_6975_SGT	can-scot	28796204	1	0	1
Ssa22	ctg7180001569764_256_SAC	can-scot	28847745	1	0	1
Ssa24	ctg7180001866170_4096_SCT	atl-scot	23941228	1	0	1
Ssa24	ctg7180001915028_7514_SAG	atl-scot	24944591	1	0	1
Ssa24	ctg7180001856738_104_SGT	atl-scot	25097646	1	0	1
Ssa24	ctg7180001821474_3967_SAG	atl-scot	25118090	1	0	1
Ssa24	ctg7180001516867_2850_SCT	can-scot	25173557	0	1	1
Ssa24	ctg7180001908592_4387_SCT	atl-scot	25178986	1	1	1
Ssa24	ctg7180001908592_4387_SCT	can-scot	25178986	0	1	1
Ssa24	ctg7180001908592_10854_SCT	can-scot	25185453	0	1	1
Ssa24	ctg7180001908592_11488_SGT	atl-scot	25186087	0	1	1
Ssa24	ctg7180001908592_11488_SGT	can-scot	25186087	0	1	1
Ssa24	ctg7180001908592_15027_SAC	atl-scot	25189626	0	1	1
Ssa24	ctg7180001908592_15027_SAC	can-scot	25189626	0	1	1
Ssa24	ctg7180001908592_22106_SAG	atl-scot	25196705	0	1	1
Ssa24	ctg7180001908592_22106_SAG	can-scot	25196705	0	1	1
Ssa24	ctg7180001908592_22338_SAG	can-scot	25196937	0	1	1
Ssa24	ctg7180001931927_12945_SAC	atl-scot	25224283	1	0	1
Ssa24	ctg7180001931927_12945_SAC	can-scot	25224283	0	1	1
Ssa24	ctg7180001878964_1947_SCT	can-scot	25239312	0	1	1
Ssa24	ctg7180001878964_2058_SGT	can-scot	25239423	0	1	1
Ssa24	ctg7180001812117_1745_SGT	atl-scot	25249910	1	1	1
Ssa24	ctg7180001812117_1745_SGT	can-scot	25249910	0	1	1
Ssa24	ctg7180001812117_2070_SAC	atl-scot	25250235	0	1	1
Ssa24	ctg7180001812117_2070_SAC	can-scot	25250235	0	1	1
Ssa24	ctg7180001812117_2701_SCT	atl-scot	25250866	0	1	1
Ssa24	ctg7180001812117_2701_SCT	can-scot	25250866	0	1	1
Ssa24	ctg7180001425328_580_SCT	atl-scot	25256160	0	1	1
Ssa24	ctg7180001425328_580_SCT	can-scot	25256160	0	1	1
Ssa24	ctg7180001807519_15025_SCT	atl-scot	25272938	0	1	1
Ssa24	ctg7180001807519_8272_SAG	atl-scot	25280830	0	1	1
Ssa24	ctg7180001807519_451_SAG	atl-scot	25287512	0	1	1
Ssa24	ctg7180001741632_299_SGT	atl-scot	25291395	0	1	1
Ssa24	ctg7180001919198_16843_SGT	atl-scot	25317008	0	1	1
Ssa24	ctg7180001919198_7460_SAC	atl-scot	25326389	0	1	1
Ssa24	ctg7180001919198_4458_SAG	atl-scot	25329391	0	1	1
Ssa24	ctg7180001919198_306_SAG	atl-scot	25333542	0	1	1
Ssa24	ctg7180001899698_7089_SCT	atl-scot	25502040	0	1	1
Ssa24	ctg7180001919737_18870_SGT	atl-scot	25514293	0	1	1
Ssa24	ctg7180001919737_3620_SGT	atl-scot	25529543	0	1	1
Ssa24	ctg7180001817456_1115_SCT	atl-scot	25537226	0	1	1
Ssa24	ctg7180001817456_1115_SCT	can-scot	25537226	0	1	1
Ssa24	ctg7180001817456_2124_SCT	atl-scot	25538633	0	1	1
Ssa24	ctg7180001839382_173_SGT	atl-scot	25539413	0	1	1
Ssa24	ctg7180001839382_2024_SAG	atl-scot	25541299	0	1	1
Ssa24	ctg7180001810142_632_SCT	atl-scot	25554902	0	1	1
Ssa24	ctg7180001810142_807_SGT	atl-scot	25555077	0	1	1
Ssa24	ctg7180001810142_5402_SAG	atl-scot	25559672	0	1	1
Ssa24	ctg7180001810142_10425_SGT	atl-scot	25564695	0	1	1
Ssa24	ctg7180001850076_10066_SAG	atl-scot	25635255	0	1	1
Ssa24	ctg7180001850076_250_SAC	atl-scot	25645595	0	1	1
Ssa24	ctg7180001778985_687_SAG	atl-scot	25669630	0	1	1
Ssa24	ctg7180001794579_12715_SAC	atl-scot	25674456	0	1	1
Ssa24	ctg7180001627869_731_SCT	atl-scot	25840216	0	1	1
Ssa24	ctg7180001469599_940_SCT	atl-scot	25864496	0	1	1
Ssa24	ctg7180001469599_5312_SCT	atl-scot	25868868	0	1	1
Ssa24	ctg7180001876298_2225_SAG	atl-scot	25871806	0	1	1
Ssa24	ctg7180001935000_14361_SAC	atl-scot	25919189	0	1	1
Ssa24	ctg7180001935000_14228_SCT	atl-scot	25919322	0	1	1
Ssa24	ctg7180001180420_1426_SCT	atl-scot	25936607	0	1	1
Ssa24	ctg7180001180420_802_SCT	atl-scot	25937231	0	1	1
Ssa24	ctg7180001902878_13479_SAG	atl-scot	25943149	0	1	1
Ssa24	ctg7180001902878_11547_SCT	atl-scot	25945081	0	1	1
Ssa24	ctg7180001902878_9833_SCT	atl-scot	25946795	0	1	1
Ssa24	ctg7180001902878_3616_SAG	atl-scot	25953012	0	1	1
Ssa24	ctg7180001857040_2423_SAG	atl-scot	25964712	0	1	1
Ssa24	ctg7180001857040_15721_SAG	atl-scot	25978010	0	1	1
Ssa24	ctg7180001857040_18228_SAG	atl-scot	25980517	0	1	1
Ssa24	ctg7180001546415_11728_SAG	atl-scot	25999329	0	1	1
Ssa24	ctg7180001546415_9418_SAG	atl-scot	26001639	0	1	1
Ssa24	ctg7180001546415_9418_SAG	can-scot	26001639	0	1	1
Ssa24	ctg7180001546415_2232_SAG	atl-scot	26008825	0	1	1
Ssa24	ctg7180001890582_1324_SAG	atl-scot	26059207	0	1	1
Ssa24	ctg7180001890582_11181_SAG	atl-scot	26070018	0	1	1
Ssa24	ctg7180001918049_3927_SAG	atl-scot	26103524	0	1	1
Ssa24	ctg7180001918049_3340_SCT	atl-scot	26104111	0	1	1
Ssa24	ctg7180001758461_1649_SAC	atl-scot	26127186	0	1	1
Ssa24	ctg7180001357756_2268_SCT	atl-scot	26138709	0	1	1
Ssa24	ctg7180001788059_469_SAC	atl-scot	26173065	1	1	0
Ssa24	ctg7180001301776_6698_SGT	atl-scot	26188282	0	1	1
Ssa24	ctg7180001301776_5842_SAG	atl-scot	26189138	0	1	1
Ssa24	ctg7180001787258_2803_SAG	atl-scot	33916510	1	1	0
Ssa24	ctg7180001787258_1514_SAC	atl-scot	33917799	1	1	0
Ssa24	ctg7180001787258_213_SGT	atl-scot	33919100	1	1	0
Ssa24	ctg7180001787258_179_SCT	atl-scot	33919134	1	1	0
Ssa24	ctg7180001873440_14271_SAG	atl-scot	34238364	1	1	0
Ssa24	ctg7180001873440_11804_SAC	can-scot	34240831	1	1	0
Ssa24	ctg7180001873440_11406_SCT	atl-scot	34241229	1	1	0
Ssa24	ctg7180001873440_4390_SAC	atl-scot	34248245	1	1	0
Ssa24	ctg7180001442840_2717_SCT	atl-scot	34254971	1	1	0
Ssa24	ctg7180001442840_2717_SCT	can-scot	34254971	1	1	0
Ssa24	ctg7180001667216_3777_SGT	can-scot	34285495	1	1	0
Ssa24	ctg7180001667216_3795_SGT	can-scot	34285513	1	1	0
Ssa24	ctg7180001917002_11499_SCT	atl-scot	34307595	1	1	0
Ssa24	ctg7180001438770_1771_SAG	can-scot	34346206	1	1	0
Ssa24	ctg7180001877673_7001_SGT	atl-scot	34363076	1	1	0
Ssa24	ctg7180001831265_4965_SAG	atl-scot	34392645	1	1	0
Ssa24	ctg7180001444597_14097_SGT	atl-scot	34396181	1	1	0
Ssa24	ctg7180001444597_14097_SGT	can-scot	34396181	1	1	0
Ssa24	ctg7180001823327_1122_SAG	atl-scot	34411670	1	1	0
Ssa24	ctg7180001823327_1122_SAG	can-scot	34411670	1	1	0
Ssa24	ctg7180001823327_3720_SCT	atl-scot	34414267	1	1	0
Ssa24	ctg7180001823327_3720_SCT	can-scot	34414267	1	1	0
Ssa24	ctg7180001823327_8293_SAG	atl-scot	34418840	1	1	0
Ssa24	ctg7180001823327_8293_SAG	can-scot	34418840	1	1	0
Ssa24	ctg7180001924378_2105_SAC	atl-scot	34426792	1	1	0
Ssa24	ctg7180001924378_2105_SAC	can-scot	34426792	1	1	0
Ssa24	ctg7180001924378_2273_SGT	atl-scot	34426960	1	1	0
Ssa24	ctg7180001924378_2273_SGT	can-scot	34426960	1	1	0
Ssa24	ctg7180001924378_6311_SCT	atl-scot	34430998	1	1	0
Ssa24	ctg7180001924378_6311_SCT	can-scot	34430998	1	1	0
Ssa24	ctg7180001924378_8657_SAC	atl-scot	34433344	1	1	0
Ssa24	ctg7180001924378_8657_SAC	can-scot	34433344	1	1	0
Ssa24	ctg7180001924378_10026_SAC	atl-scot	34434713	1	1	0
Ssa24	ctg7180001924378_10026_SAC	can-scot	34434713	1	1	0
Ssa24	ctg7180001671303_5671_SCT	atl-scot	34500517	1	1	0
Ssa24	ctg7180001671303_5671_SCT	can-scot	34500517	1	1	0
Ssa24	ctg7180001873903_10850_SAG	atl-scot	34526840	1	1	0
Ssa24	ctg7180001873903_7471_SAG	atl-scot	34530219	1	1	0
Ssa24	ctg7180001832887_6847_SCT	atl-scot	34579691	1	1	0
Ssa24	ctg7180001832887_6847_SCT	can-scot	34579691	1	1	0
Ssa24	ctg7180001832887_4244_SGT	atl-scot	34582294	1	1	0
Ssa24	ctg7180001832887_3346_SGT	atl-scot	34583192	1	1	0
Ssa24	ctg7180001934797_11171_SAG	atl-scot	34594910	1	1	0
Ssa24	ctg7180001934797_5659_SGT	atl-scot	34600422	1	1	0
Ssa24	ctg7180001934797_3831_SAG	atl-scot	34602250	1	1	0
Ssa24	ctg7180001934797_956_SCT	atl-scot	34605125	1	1	0
Ssa24	ctg7180001739432_1031_SCT	atl-scot	34607059	1	1	0
Ssa24	ctg7180001739432_2109_SCT	atl-scot	34608137	1	1	0
Ssa24	ctg7180001739432_2109_SCT	can-scot	34608137	1	1	0
Ssa24	ctg7180001739432_3082_SAG	atl-scot	34609110	1	1	0
Ssa24	ctg7180001739432_3082_SAG	can-scot	34609110	1	1	0
Ssa24	ctg7180001826026_27021_SCT	atl-scot	34622839	1	1	0
Ssa24	ctg7180001826026_19583_SAG	atl-scot	34630604	1	1	0
Ssa24	ctg7180001826026_19535_SAG	atl-scot	34630652	1	1	0
Ssa24	ctg7180001826026_18626_SGT	atl-scot	34631561	1	1	0
Ssa24	ctg7180001826026_18626_SGT	can-scot	34631561	1	1	0
Ssa24	ctg7180001826026_17233_SAG	atl-scot	34632954	1	1	0
Ssa24	ctg7180001826026_17233_SAG	can-scot	34632954	1	1	0
Ssa24	ctg7180001826026_13446_SAG	atl-scot	34636741	1	1	0
Ssa24	ctg7180001826026_13446_SAG	can-scot	34636741	1	1	0
Ssa24	ctg7180001826026_17709_SCT	atl-scot	34639940	1	1	0
Ssa24	ctg7180001826026_17709_SCT	can-scot	34639940	1	1	0
Ssa24	ctg7180001919078_12605_SCT	atl-scot	34653643	1	1	0
Ssa24	ctg7180001919078_10373_SGT	can-scot	34655875	1	1	0
Ssa24	ctg7180001919078_9062_SAC	atl-scot	34657186	1	1	0
Ssa24	ctg7180001919078_8281_SCT	atl-scot	34657967	1	1	0
Ssa24	ctg7180001919078_8281_SCT	can-scot	34657967	1	1	0
Ssa24	ctg7180001919078_6438_SCT	atl-scot	34659810	1	1	0
Ssa24	ctg7180001919078_4019_SCT	can-scot	34662229	1	1	0
Ssa24	ctg7180001842969_6949_SCT	can-scot	34691349	1	1	0
Ssa25	ctg7180001293867_1285_SCT	atl-can	7175102	0	1	1
Ssa25	ctg7180001293867_2418_SCT	atl-can	7176323	0	1	1
Ssa25	ctg7180001870040_8892_SAC	atl-scot	32308767	1	1	0
Ssa25	ctg7180001267213_2822_SAG	atl-scot	32316665	1	1	0
Ssa25	ctg7180001734517_847_SCT	atl-scot	32362494	1	1	0
Ssa25	ctg7180001928497_2262_SAC	can-scot	32983986	1	1	0
Ssa26	ctg7180001664107_1632_SAC	atl-scot	6121954	1	0	1
Ssa26	ctg7180001804697_4461_SCT	atl-can	29506080	1	1	0
Ssa26	ctg7180001879095_18614_SGT	atl-can	29547999	1	1	0
Ssa27	ctg7180001436605_2179_SCT	atl-scot	17063988	1	1	0
Ssa27	ctg7180001436605_2179_SCT	can-scot	17063988	1	1	0
Ssa27	ctg7180001436605_2724_SCT	atl-scot	17064533	1	1	0
Ssa27	ctg7180001436605_2724_SCT	can-scot	17064533	1	1	0
Ssa27	ctg7180001545651_306_SCT	atl-scot	17070515	0	1	1
Ssa27	ctg7180001545651_364_SGT	atl-scot	17070573	0	1	1
Ssa27	ctg7180001545651_652_SCT	atl-scot	17070861	0	1	1
Ssa27	ctg7180001576823_458_SCT	atl-scot	17073799	0	1	1
Ssa27	ctg7180001869134_308_SAG	atl-scot	17082064	0	1	1
Ssa27	ctg7180001583406_3778_SAG	atl-scot	17093128	0	1	1
Ssa27	ctg7180001583406_2745_SAC	atl-scot	17094161	0	1	1
Ssa27	ctg7180001583406_245_SCT	atl-scot	17096475	0	1	1
Ssa27	ctg7180001210476_199_SGT	atl-scot	17100902	0	1	1
Ssa27	ctg7180001213070_591_SCT	atl-scot	17106340	0	1	1
Ssa27	ctg7180001890551_1421_SCT	atl-scot	17114269	0	1	1
Ssa27	ctg7180001890551_1096_SAC	atl-scot	17114594	0	1	1
Ssa27	ctg7180001890551_1096_SAC	can-scot	17114594	1	1	0
Ssa27	ctg7180001890551_1036_SAG	atl-scot	17114654	0	1	1
Ssa27	ctg7180001890551_1036_SAG	can-scot	17114654	1	1	0
Ssa27	ctg7180001228300_461_SAC	atl-scot	17121458	0	1	1
Ssa27	ctg7180001436526_972_SAC	atl-scot	17129093	0	1	1
Ssa27	ctg7180001879469_2220_SCT	atl-scot	17135671	0	1	1
Ssa27	ctg7180001879469_6161_SCT	atl-scot	17139612	0	1	1
Ssa27	ctg7180001879469_6524_SCT	atl-scot	17139975	0	1	1
Ssa27	ctg7180001817910_12905_SCT	can-scot	23721355	1	0	1
Ssa28	ctg7180001919998_1589_SCT	atl-scot	5208704	1	1	0
Ssa28	ctg7180001854384_8001_SAC	can-scot	7152154	1	0	1
Ssa28	ctg7180001854384_7628_SGT	can-scot	7152527	1	0	1
Ssa28	ctg7180001854384_6223_SGT	can-scot	7153932	1	0	1
Ssa28	ctg7180001913270_16239_SCT	can-scot	7162784	1	0	1
Ssa29	ctg7180001788132_886_SCT	atl-scot	31989744	1	0	1
Ssa29	ctg7180001788132_2146_SGT	atl-scot	31991045	1	0	1
Ssa29	ctg7180001337052_3998_SCT	can-scot	32047897	1	0	1
